# Supplementary material for: Transcriptomic Profiling of Intracranial Arteries in Adult Patients With Moyamoya Disease Reveals Novel Insights Into Its Pathogenesis
Source: Front Mol Neurosci. 2022 May 31;15:881954. doi: 10.3389/fnmol.2022.881954 (PMC9197469; doi:10.3389/fnmol.2022.881954)
Supplement: Supplementary file 3 [file Table_3.xlsx]

## Sheet: Sheet1
Gene Symbol	Ensembl_ID	log2 Fold Change	Fold change	p value	Status
H19	ENSG00000130600	3.77445	13.6843	0.00961022	UP
SNORA23	ENSG00000201998	3.57218	11.8941	0.00125803	UP
MT-TW	ENSG00000210117	-3.55905	11.7864	4.91e-12	DOWN
MT-TH	ENSG00000210176	-3.50683	11.3674	4.83e-11	DOWN
MT-TQ	ENSG00000210107	-3.33077	10.0614	1.57e-11	DOWN
SNORA53	ENSG00000212443	3.04711	8.26555	0.00555504	UP
MT-TE	ENSG00000210194	-3.01788	8.09977	4.72e-10	DOWN
SCARNA21	ENSG00000252835	2.97074	7.8394	0.00295419	UP
RNU1-28P	ENSG00000206588	2.95505	7.75458	0.00118563	UP
PTPRZ1	ENSG00000106278	-2.89371	7.43181	5.37e-10	DOWN
MT-TG	ENSG00000210164	-2.87451	7.33355	2.39e-07	DOWN
CXCL2	ENSG00000081041	2.87009	7.31111	0.000327046	UP
MT-TR	ENSG00000210174	-2.86892	7.30521	8.67e-09	DOWN
MT-TK	ENSG00000210156	-2.83994	7.15991	6.33e-08	DOWN
MT-TI	ENSG00000210100	-2.81225	7.02381	1.37e-07	DOWN
MT-TA	ENSG00000210127	-2.70064	6.50091	1.68e-09	DOWN
RNU4-2	ENSG00000202538	2.68639	6.43701	0.00221495	UP
MGP	ENSG00000111341	2.6697	6.36299	2.59e-05	UP
MT-TS2	ENSG00000210184	-2.64531	6.2563	1.25e-07	DOWN
GFAP	ENSG00000131095	-2.59205	6.02956	0.00841633	DOWN
CCL2	ENSG00000108691	2.53027	5.77681	0.00256283	UP
MT-TF	ENSG00000210049	-2.5184	5.72947	3e-05	DOWN
SNORD3A	ENSG00000263934	2.48789	5.60955	0.0114604	UP
JUN	ENSG00000177606	2.45597	5.4868	0.0261775	UP
TM4SF1	ENSG00000169908	2.42048	5.35349	0.00023249	UP
C7	ENSG00000112936	2.39095	5.24502	0.000103127	UP
MIR3609	ENSG00000266019	2.37643	5.19249	0.0249264	UP
IER2	ENSG00000160888	2.35164	5.10404	0.00739905	UP
HBB	ENSG00000244734	2.33562	5.04767	0.00251029	UP
FOSB	ENSG00000125740	2.33332	5.03965	0.0471962	UP
NEFM	ENSG00000104722	-2.32034	4.9945	4.83e-07	DOWN
IGFBP3	ENSG00000146674	2.30639	4.94644	3.29e-05	UP
EGR1	ENSG00000120738	2.29976	4.92377	0.0471752	UP
RN7SL4P	ENSG00000263740	2.29283	4.90016	0.00401814	UP
PTGS2	ENSG00000073756	2.27411	4.837	0.000654229	UP
IL6	ENSG00000136244	2.27051	4.82493	0.0150394	UP
ITGBL1	ENSG00000198542	2.26565	4.80871	0.000682974	UP
SNORA73B	ENSG00000200087	2.25434	4.77115	0.0215682	UP
AHNAK	ENSG00000124942	2.25024	4.75761	0.0172776	UP
NEFL	ENSG00000277586	-2.228	4.68486	0.00310446	DOWN
KLF4	ENSG00000136826	2.21978	4.65821	0.0103546	UP
MT-CYB	ENSG00000198727	-2.16935	4.49821	5.32e-07	DOWN
HSPB6	ENSG00000004776	2.16186	4.4749	0.0408745	UP
MT-ND6	ENSG00000198695	-2.15315	4.44797	2.03e-06	DOWN
SOD3	ENSG00000109610	2.13405	4.38948	0.0422489	UP
BCAN	ENSG00000132692	-2.13216	4.38374	2.02e-07	DOWN
RN7SL1	ENSG00000276168	2.12392	4.35876	0.010249	UP
FBXL16	ENSG00000127585	-2.11373	4.3281	1.87e-05	DOWN
IGFBP5	ENSG00000115461	2.0913	4.2613	0.0294348	UP
IER3	ENSG00000137331	2.07701	4.21932	0.0126782	UP
NPNT	ENSG00000168743	2.07464	4.21238	0.000931119	UP
CAMK2N1	ENSG00000162545	-2.0683	4.19392	0.0179601	DOWN
MT-ND2	ENSG00000198763	-2.05592	4.15808	3.35e-06	DOWN
SCD	ENSG00000099194	-2.0378	4.10618	0.000386121	DOWN
IL13RA1	ENSG00000131724	2.02701	4.07559	0.000463267	UP
FBLN1	ENSG00000077942	2.01162	4.03235	0.00721081	UP
CALD1	ENSG00000122786	1.99637	3.98994	0.0427922	UP
RPL34	ENSG00000109475	1.98082	3.94717	0.00794969	UP
COL1A2	ENSG00000164692	1.97785	3.93905	0.0243152	UP
SYN1	ENSG00000008056	-1.97785	3.93904	0.000511266	DOWN
NR4A1	ENSG00000123358	1.97556	3.9328	0.0456371	UP
HLA-E	ENSG00000204592	1.96829	3.91305	0.00143504	UP
SOX8	ENSG00000005513	-1.94958	3.86261	3.74e-06	DOWN
PRG4	ENSG00000116690	1.94793	3.85821	0.00255506	UP
FGL2	ENSG00000127951	1.9376	3.83069	0.00262564	UP
SOCS3	ENSG00000184557	1.91546	3.77233	0.0412515	UP
AQP4	ENSG00000171885	-1.9115	3.762	0.0162446	DOWN
MT-ND4	ENSG00000198886	-1.91107	3.76088	5.74e-05	DOWN
NR4A2	ENSG00000153234	1.90873	3.75479	0.0191228	UP
FN1	ENSG00000115414	1.88699	3.69862	0.0224847	UP
ABI3BP	ENSG00000154175	1.87868	3.6774	0.00206795	UP
SYT1	ENSG00000067715	-1.87109	3.6581	0.000248513	DOWN
ADH1B	ENSG00000196616	1.86972	3.65462	0.000500205	UP
MT-ND1	ENSG00000198888	-1.86762	3.6493	3.96e-05	DOWN
BICC1	ENSG00000122870	1.85282	3.61206	0.00127483	UP
RERGL	ENSG00000111404	1.84703	3.5976	0.00228446	UP
MT-ND5	ENSG00000198786	-1.84523	3.59311	2.15e-05	DOWN
RPS27	ENSG00000177954	1.84419	3.5905	0.0205695	UP
NFKBIZ	ENSG00000144802	1.84031	3.58087	0.0179837	UP
SCARNA7	ENSG00000238741	1.83797	3.57506	0.0287944	UP
TNR	ENSG00000116147	-1.82835	3.5513	6.8e-08	DOWN
CYBRD1	ENSG00000071967	1.82161	3.53475	0.0126509	UP
YBX3	ENSG00000060138	1.81998	3.53077	0.0280131	UP
RPL27	ENSG00000131469	1.81646	3.52216	0.016542	UP
EMP1	ENSG00000134531	1.81591	3.52082	0.000579767	UP
TXNIP	ENSG00000265972	1.81301	3.51375	0.00185274	UP
CFH	ENSG00000000971	1.8062	3.49721	0.000673074	UP
SRGN	ENSG00000122862	1.80479	3.49378	0.00179968	UP
RN7SL5P	ENSG00000265735	1.80275	3.48884	0.00425708	UP
MYADM	ENSG00000179820	1.80091	3.48441	0.0483062	UP
MIR9-1HG	ENSG00000125462	-1.79326	3.46598	1.3e-10	DOWN
COL8A1	ENSG00000144810	1.78956	3.4571	0.00338019	UP
RPL35A	ENSG00000182899	1.78724	3.45154	0.0163539	UP
HES1	ENSG00000114315	1.784	3.4438	0.00584512	UP
C1R	ENSG00000159403	1.77578	3.42422	0.00187946	UP
COL6A3	ENSG00000163359	1.77432	3.42077	0.00308064	UP
MYL12A	ENSG00000101608	1.77363	3.41914	0.0062715	UP
S100A11	ENSG00000163191	1.77159	3.41429	0.0238441	UP
MT-ATP6	ENSG00000198899	-1.75644	3.37863	0.000353288	DOWN
MT-CO2	ENSG00000198712	-1.75546	3.37633	0.000155129	DOWN
MIR23AHG	ENSG00000267519	1.74814	3.35925	0.0178047	UP
PDK4	ENSG00000004799	1.7443	3.35032	0.0163375	UP
SEMA3C	ENSG00000075223	1.73891	3.33783	0.00116897	UP
MMP2	ENSG00000087245	1.73335	3.32499	0.00103874	UP
C1S	ENSG00000182326	1.73206	3.32202	0.00081345	UP
NAT8L	ENSG00000185818	-1.73043	3.31828	2.44e-05	DOWN
HBA2	ENSG00000188536	1.72553	3.30701	0.0112578	UP
MTCO1P12	ENSG00000237973	-1.72393	3.30336	0.00104899	DOWN
RPL5	ENSG00000122406	1.72055	3.29561	0.0283335	UP
LAPTM4A	ENSG00000068697	1.71559	3.2843	0.0014288	UP
LTBP4	ENSG00000090006	1.71447	3.28176	0.0184143	UP
NAMPT	ENSG00000105835	1.71299	3.2784	0.00582713	UP
RPL23A	ENSG00000198242	1.71084	3.27351	0.0324361	UP
RPL39	ENSG00000198918	1.71046	3.27265	0.00562806	UP
DNAJB4	ENSG00000162616	1.70919	3.26978	0.00274164	UP
CHL1	ENSG00000134121	-1.70681	3.26437	8.13e-05	DOWN
GSN	ENSG00000148180	1.70437	3.25886	0.0287444	UP
GUCY1A1	ENSG00000164116	1.70198	3.25346	0.00498415	UP
PPP1R15A	ENSG00000087074	1.70077	3.25074	0.0423605	UP
MT-CO3	ENSG00000198938	-1.69881	3.24633	0.000446274	DOWN
PHYHIPL	ENSG00000165443	-1.69811	3.24475	4.65e-06	DOWN
TGFBR2	ENSG00000163513	1.69402	3.23558	0.00190448	UP
PODN	ENSG00000174348	1.68955	3.22556	0.00502157	UP
SNAI2	ENSG00000019549	1.6865	3.21876	0.00689797	UP
NA	ENSG00000244953	1.68299	3.21092	0.00771582	UP
PRELP	ENSG00000188783	1.67926	3.20263	0.0343107	UP
THBD	ENSG00000178726	1.67484	3.19284	0.00600711	UP
NNMT	ENSG00000166741	1.67386	3.19067	0.00324397	UP
MT-CO1	ENSG00000198804	-1.67184	3.18621	0.000560793	DOWN
RPL32	ENSG00000144713	1.66845	3.17873	0.0223067	UP
IQCN	ENSG00000130518	1.66816	3.17809	0.0056072	UP
RPL10	ENSG00000147403	1.66661	3.17469	0.0244719	UP
FRZB	ENSG00000162998	1.64887	3.13588	0.0439545	UP
ATP2B2	ENSG00000157087	-1.64839	3.13483	0.000461875	DOWN
ATF3	ENSG00000162772	1.64583	3.12928	0.0376389	UP
RPS11	ENSG00000142534	1.6345	3.1048	0.0272513	UP
PTMA	ENSG00000187514	1.63195	3.09932	0.0371874	UP
ID3	ENSG00000117318	1.6314	3.09813	0.0142954	UP
RPL24	ENSG00000114391	1.62932	3.09367	0.02798	UP
RRAS	ENSG00000126458	1.62862	3.09216	0.0115901	UP
DCN	ENSG00000011465	1.62403	3.08236	0.00541431	UP
MBNL1-AS1	ENSG00000229619	1.62157	3.0771	0.0102297	UP
NFIL3	ENSG00000165030	1.6201	3.07396	0.0444647	UP
MTATP6P1	ENSG00000248527	-1.62009	3.07394	0.000286486	DOWN
APOD	ENSG00000189058	1.61886	3.07132	0.0281781	UP
MTND2P28	ENSG00000225630	-1.61267	3.05817	0.000120316	DOWN
MCL1	ENSG00000143384	1.59779	3.02679	0.0435571	UP
COL14A1	ENSG00000187955	1.59629	3.02365	0.0383108	UP
GBP1	ENSG00000117228	1.59045	3.01144	0.000863377	UP
COL1A1	ENSG00000108821	1.57349	2.97624	0.028096	UP
OSMR	ENSG00000145623	1.57305	2.97534	0.00486509	UP
ELOB	ENSG00000103363	1.57032	2.9697	0.0173684	UP
RPS3A	ENSG00000145425	1.57002	2.96909	0.0130241	UP
SLC7A2	ENSG00000003989	1.56215	2.95294	0.00892386	UP
A2M	ENSG00000175899	1.56073	2.95004	0.0293134	UP
UAP1	ENSG00000117143	1.55636	2.94111	0.00829503	UP
SOX9	ENSG00000125398	-1.55363	2.93555	0.000295813	DOWN
HLA-B	ENSG00000234745	1.55127	2.93075	0.0336085	UP
NA	ENSG00000279198	1.55058	2.92934	0.0187536	UP
AGAP2	ENSG00000135439	-1.5422	2.91237	0.00102461	DOWN
GRIA4	ENSG00000152578	-1.54048	2.90892	2.36e-05	DOWN
PAWR	ENSG00000177425	1.54034	2.90862	0.00376042	UP
NET1	ENSG00000173848	1.53982	2.90758	0.0329957	UP
RPL3	ENSG00000100316	1.53778	2.90347	0.0440789	UP
RPL19	ENSG00000108298	1.53628	2.90047	0.0452247	UP
H2AC6	ENSG00000180573	1.53446	2.89681	0.0210402	UP
ANTXR1	ENSG00000169604	1.52936	2.88658	0.0101986	UP
FMO2	ENSG00000094963	1.52807	2.884	0.000909183	UP
MAP2	ENSG00000078018	-1.52512	2.87811	3.9e-05	DOWN
LTBP2	ENSG00000119681	1.52202	2.87193	0.00768077	UP
SNAP25	ENSG00000132639	-1.51268	2.85339	0.0444227	DOWN
RPL11	ENSG00000142676	1.51237	2.85278	0.0121945	UP
RPL18A	ENSG00000105640	1.51082	2.84972	0.0136562	UP
HLA-C	ENSG00000204525	1.50246	2.83326	0.0160729	UP
SYF2	ENSG00000117614	1.49607	2.82073	0.00872323	UP
CD55	ENSG00000196352	1.49489	2.81843	0.00220236	UP
ATL3	ENSG00000184743	1.49362	2.81596	0.0139015	UP
CCDC80	ENSG00000091986	1.48893	2.8068	0.0457941	UP
RPL21	ENSG00000122026	1.48834	2.80566	0.0448627	UP
SRSF7	ENSG00000115875	1.48661	2.80229	0.00212791	UP
UBA2	ENSG00000126261	1.48447	2.79815	0.0183532	UP
PANX2	ENSG00000073150	-1.48227	2.79388	9.59e-05	DOWN
MT-ND4L	ENSG00000212907	-1.47426	2.77841	0.00499855	DOWN
DSP	ENSG00000096696	1.47407	2.77805	0.00484032	UP
RPS26	ENSG00000197728	1.47266	2.77533	0.0152316	UP
CAP1	ENSG00000131236	1.47075	2.77166	0.00999722	UP
TNFAIP3	ENSG00000118503	1.46844	2.76723	0.00227255	UP
CRTAP	ENSG00000170275	1.46801	2.76639	0.0398829	UP
ITGB1	ENSG00000150093	1.46609	2.76271	0.0386607	UP
B2M	ENSG00000166710	1.46586	2.76228	0.0066858	UP
NFKBIA	ENSG00000100906	1.46562	2.76182	0.0212787	UP
PLEKHG2	ENSG00000090924	1.46513	2.76088	0.0147009	UP
RPS8	ENSG00000142937	1.46384	2.75841	0.0161488	UP
RN7SL3	ENSG00000278771	1.45929	2.74972	0.0252157	UP
BSN	ENSG00000164061	-1.45922	2.74959	0.000395267	DOWN
RAP1A	ENSG00000116473	1.45809	2.74744	0.0190555	UP
RPS25	ENSG00000118181	1.45545	2.74242	0.019581	UP
SCRT1	ENSG00000261678	-1.4548	2.74118	0.00108722	DOWN
ERRFI1	ENSG00000116285	1.45468	2.74095	0.021581	UP
EEF1A2	ENSG00000101210	-1.45461	2.74082	0.00813605	DOWN
LEPR	ENSG00000116678	1.45403	2.73973	0.00470687	UP
DNM1	ENSG00000106976	-1.45382	2.73932	0.000413592	DOWN
FBLN5	ENSG00000140092	1.44513	2.72288	0.00122332	UP
ANGPTL1	ENSG00000116194	1.44473	2.72211	0.00902579	UP
EDN3	ENSG00000124205	-1.44241	2.71774	0.000542438	DOWN
PPP1R15B	ENSG00000158615	1.44224	2.71743	0.00435494	UP
SULF1	ENSG00000137573	1.44137	2.71578	0.00449813	UP
SFRP2	ENSG00000145423	1.43843	2.71026	0.01346	UP
VSNL1	ENSG00000163032	-1.43743	2.70838	0.00543377	DOWN
TGFB1	ENSG00000105329	1.42889	2.69239	0.0100908	UP
CD248	ENSG00000174807	1.42701	2.68889	0.0185637	UP
KIF5A	ENSG00000155980	-1.41973	2.67536	0.00282745	DOWN
CLIC1	ENSG00000213719	1.41768	2.67155	0.0172098	UP
NCAM2	ENSG00000154654	-1.41732	2.6709	8.56e-05	DOWN
MXRA8	ENSG00000162576	1.41638	2.66915	0.017962	UP
GATA6	ENSG00000141448	1.41594	2.66834	0.00649378	UP
RPL14	ENSG00000188846	1.41479	2.66621	0.0198831	UP
PDLIM1	ENSG00000107438	1.41315	2.66319	0.0124635	UP
RELL1	ENSG00000181826	1.41014	2.65762	0.0128695	UP
MEG3	ENSG00000214548	-1.40893	2.65539	0.0021609	DOWN
ROCK1	ENSG00000067900	1.40794	2.65359	0.0477695	UP
FAM107A	ENSG00000168309	-1.40332	2.6451	0.0115898	DOWN
STOM	ENSG00000148175	1.40295	2.64442	0.0216479	UP
LINC02552	ENSG00000256422	-1.40213	2.64291	0.00291107	DOWN
HLA-A	ENSG00000206503	1.39917	2.6375	0.0113215	UP
VGLL3	ENSG00000206538	1.39649	2.63261	0.0035806	UP
GEM	ENSG00000164949	1.39599	2.6317	0.0160346	UP
MYOM1	ENSG00000101605	1.39591	2.63155	0.0218082	UP
CTNND2	ENSG00000169862	-1.39263	2.62557	0.0182502	DOWN
GADD45A	ENSG00000116717	1.38976	2.62035	0.0266992	UP
TOMM7	ENSG00000196683	1.38953	2.61992	0.0397748	UP
SELENOM	ENSG00000198832	1.38855	2.61815	0.0151998	UP
PACSIN1	ENSG00000124507	-1.38796	2.61709	0.000270521	DOWN
SAV1	ENSG00000151748	1.38688	2.61512	0.0131752	UP
CSDE1	ENSG00000009307	1.38532	2.61231	0.0203641	UP
CAVIN2	ENSG00000168497	1.38353	2.60907	0.0119325	UP
ALCAM	ENSG00000170017	1.38241	2.60703	0.0300885	UP
OTUD1	ENSG00000165312	1.38166	2.60568	0.0153826	UP
C3	ENSG00000125730	1.38013	2.60292	0.0144928	UP
SDC2	ENSG00000169439	1.37571	2.59495	0.0187554	UP
TPT1	ENSG00000133112	1.37539	2.59437	0.0161752	UP
STX1B	ENSG00000099365	-1.3744	2.59261	0.00533698	DOWN
MYLIP	ENSG00000007944	1.37393	2.59176	0.00931607	UP
B3GNT2	ENSG00000170340	1.37362	2.59121	0.00437758	UP
HNRNPA1	ENSG00000135486	1.37352	2.59102	0.0492043	UP
MT-ND3	ENSG00000198840	-1.37314	2.59033	0.00291635	DOWN
RPL23	ENSG00000125691	1.37112	2.58671	0.0272091	UP
CDC42EP1	ENSG00000128283	1.36732	2.57991	0.0217782	UP
WASF2	ENSG00000158195	1.36163	2.56976	0.0290154	UP
SLC2A3	ENSG00000059804	1.35647	2.56058	0.00343703	UP
ECRG4	ENSG00000119147	1.3543	2.55672	0.0386091	UP
PDCD4	ENSG00000150593	1.35348	2.55527	0.0146561	UP
SEZ6L	ENSG00000100095	-1.35256	2.55365	3.12e-05	DOWN
TSPAN2	ENSG00000134198	1.34964	2.54849	0.00167443	UP
MLC1	ENSG00000100427	-1.34854	2.54654	0.00262455	DOWN
OLFML2B	ENSG00000162745	1.34738	2.54449	0.0168079	UP
CAV1	ENSG00000105974	1.34079	2.53291	0.0213621	UP
OLFML2A	ENSG00000185585	1.34028	2.532	0.0316738	UP
VCAM1	ENSG00000162692	1.33926	2.53022	0.00130343	UP
SBDSP1	ENSG00000225648	1.33623	2.5249	0.0284317	UP
IGFBP6	ENSG00000167779	1.33576	2.52408	0.0177371	UP
KLHDC8A	ENSG00000162873	-1.33528	2.52324	0.000545495	DOWN
MEOX2	ENSG00000106511	1.33526	2.52322	0.00572276	UP
UACA	ENSG00000137831	1.33052	2.51494	0.0279685	UP
FOXC2	ENSG00000176692	1.32656	2.50803	0.0257962	UP
CCNL1	ENSG00000163660	1.32509	2.50548	0.0111329	UP
MID2	ENSG00000080561	1.32501	2.50535	0.000295462	UP
SEPTIN10	ENSG00000186522	1.32445	2.50438	0.00448199	UP
TUBB4A	ENSG00000104833	-1.32412	2.5038	0.00906667	DOWN
PCDH18	ENSG00000189184	1.32345	2.50265	0.00202169	UP
PDLIM5	ENSG00000163110	1.32319	2.50218	0.0133434	UP
RPL7	ENSG00000147604	1.32207	2.50025	0.0351605	UP
RPS16	ENSG00000105193	1.31674	2.49103	0.0274218	UP
SLC1A3	ENSG00000079215	-1.3153	2.48854	0.024875	DOWN
MIER1	ENSG00000198160	1.31432	2.48685	0.00574098	UP
SLC38A2	ENSG00000134294	1.31108	2.48127	0.0321989	UP
FSTL1	ENSG00000163430	1.31082	2.48082	0.0153354	UP
ECM2	ENSG00000106823	1.30823	2.47637	0.0152822	UP
IGFBP4	ENSG00000141753	1.30731	2.47479	0.0339409	UP
SNCB	ENSG00000074317	-1.30343	2.46815	0.00688913	DOWN
DIRAS2	ENSG00000165023	-1.29936	2.4612	0.0121872	DOWN
RSU1	ENSG00000148484	1.29913	2.46081	0.0069907	UP
TMTC1	ENSG00000133687	1.29372	2.45159	0.0238832	UP
RPL38	ENSG00000172809	1.29162	2.44802	0.0300851	UP
CD93	ENSG00000125810	1.28839	2.44256	0.00844229	UP
BCAS1	ENSG00000064787	-1.28352	2.43432	0.00225412	DOWN
HNRNPH3	ENSG00000096746	1.28348	2.43425	0.0235155	UP
PLS3	ENSG00000102024	1.28241	2.43245	0.0395698	UP
MRPS6	ENSG00000243927	1.28089	2.42988	0.00943982	UP
NSA2	ENSG00000164346	1.28083	2.42979	0.029627	UP
RPL29	ENSG00000162244	1.27521	2.42034	0.0258764	UP
SEMA4A	ENSG00000196189	1.27326	2.41707	0.0153262	UP
F13A1	ENSG00000124491	1.27097	2.41323	0.00245812	UP
WIPF1	ENSG00000115935	1.26852	2.40914	0.0037394	UP
PCSK1N	ENSG00000102109	-1.26569	2.40442	0.0451557	DOWN
EIF2S3	ENSG00000130741	1.26249	2.3991	0.0429615	UP
SH3PXD2A	ENSG00000107957	1.26042	2.39566	0.028908	UP
DUSP5	ENSG00000138166	1.25596	2.38826	0.0150387	UP
ANTXR2	ENSG00000163297	1.25583	2.38805	0.00410598	UP
BNIP2	ENSG00000140299	1.25404	2.38509	0.0122695	UP
ATF4	ENSG00000128272	1.25367	2.38447	0.0461547	UP
MAP3K20	ENSG00000091436	1.2534	2.38402	0.0323452	UP
ARL5B	ENSG00000165997	1.25218	2.38201	0.00213345	UP
LGALS1	ENSG00000100097	1.25065	2.37949	0.0464591	UP
PGM5	ENSG00000154330	1.24928	2.37723	0.0224334	UP
C1orf198	ENSG00000119280	1.24848	2.37591	0.0334987	UP
TIMP1	ENSG00000102265	1.24833	2.37567	0.0426968	UP
TBX15	ENSG00000092607	1.24637	2.37244	0.0129171	UP
NOP53	ENSG00000105373	1.24627	2.37228	0.0468426	UP
GOLPH3	ENSG00000113384	1.24445	2.36928	0.0160118	UP
MBNL1	ENSG00000152601	1.24325	2.36731	0.0158369	UP
ZFP91	ENSG00000186660	1.24053	2.36285	0.011968	UP
PGRMC2	ENSG00000164040	1.23692	2.35694	0.0348265	UP
ERG	ENSG00000157554	1.23543	2.35451	0.000381813	UP
VMP1	ENSG00000062716	1.23531	2.35432	0.022746	UP
CASQ2	ENSG00000118729	1.23496	2.35376	0.039629	UP
UTRN	ENSG00000152818	1.23456	2.3531	0.0346139	UP
FBN1	ENSG00000166147	1.2317	2.34844	0.00133376	UP
EGR2	ENSG00000122877	1.23077	2.34692	0.0271667	UP
MPEG1	ENSG00000197629	1.22975	2.34527	0.00143827	UP
MRC1	ENSG00000260314	1.22918	2.34434	0.00321473	UP
ITPRIPL2	ENSG00000205730	1.22792	2.34228	0.0339163	UP
STEEP1	ENSG00000018610	1.22539	2.33819	0.0470682	UP
TRAM1	ENSG00000067167	1.22479	2.33722	0.0183764	UP
LSM14A	ENSG00000257103	1.22383	2.33566	0.0253194	UP
ANXA2	ENSG00000182718	1.22246	2.33344	0.0105652	UP
ELAVL3	ENSG00000196361	-1.21251	2.31741	0.041853	DOWN
GBP2	ENSG00000162645	1.21191	2.31643	0.00819235	UP
DKK2	ENSG00000155011	1.2107	2.3145	0.00542353	UP
BTF3	ENSG00000145741	1.20989	2.3132	0.0307945	UP
NA	ENSG00000271943	1.20978	2.31302	0.0206329	UP
RPL36	ENSG00000130255	1.20761	2.30954	0.0335578	UP
CTNNAL1	ENSG00000119326	1.20752	2.3094	0.00764808	UP
PRIMPOL	ENSG00000164306	1.20576	2.30659	0.00050203	UP
LRRFIP1	ENSG00000124831	1.20524	2.30576	0.028119	UP
TBX18	ENSG00000112837	1.20354	2.30305	0.0449135	UP
GNAO1	ENSG00000087258	-1.20306	2.30228	0.00844634	DOWN
UQCRB	ENSG00000156467	1.20207	2.30069	0.00984147	UP
RBFOX3	ENSG00000167281	-1.19937	2.29639	0.000947895	DOWN
RANBP3L	ENSG00000164188	1.19924	2.29619	0.0344076	UP
IFNGR1	ENSG00000027697	1.19812	2.29441	0.0158445	UP
HNRNPU	ENSG00000153187	1.19509	2.28959	0.0499541	UP
MIR22HG	ENSG00000186594	1.19344	2.28698	0.045257	UP
C1QTNF7	ENSG00000163145	1.19289	2.28611	0.00751527	UP
FZD4	ENSG00000174804	1.18934	2.28048	0.0042257	UP
MAGED2	ENSG00000102316	1.18569	2.27473	0.0336514	UP
EFEMP1	ENSG00000115380	1.18342	2.27115	0.0331857	UP
NPM1	ENSG00000181163	1.18116	2.26759	0.0469895	UP
COL15A1	ENSG00000204291	1.18095	2.26726	0.0174366	UP
RPL12	ENSG00000197958	1.1797	2.2653	0.0464306	UP
PHLDB2	ENSG00000144824	1.17969	2.26528	0.031669	UP
AFF1	ENSG00000172493	1.1788	2.26388	0.0198322	UP
GNAI3	ENSG00000065135	1.17722	2.2614	0.00545722	UP
SKIL	ENSG00000136603	1.17627	2.25991	0.04535	UP
TAF15	ENSG00000270647	1.17572	2.25906	0.0152444	UP
TIMMDC1	ENSG00000113845	1.17384	2.25611	0.0275613	UP
PECAM1	ENSG00000261371	1.17359	2.25572	0.00257763	UP
DACT1	ENSG00000165617	1.17295	2.25473	0.00387431	UP
ITGA5	ENSG00000161638	1.17229	2.25369	0.0222136	UP
ATCAY	ENSG00000167654	-1.16939	2.24916	1.54e-05	DOWN
EMP2	ENSG00000213853	1.16801	2.24702	0.0194747	UP
DDN	ENSG00000181418	-1.16762	2.2464	0.0007307	DOWN
RPL37A	ENSG00000197756	1.16691	2.24531	0.0278873	UP
ROR1	ENSG00000185483	1.165	2.24233	0.0112491	UP
TOPORS	ENSG00000197579	1.16398	2.24075	0.0188884	UP
HEXIM1	ENSG00000186834	1.16263	2.23865	0.0469543	UP
TM9SF3	ENSG00000077147	1.16207	2.23778	0.019058	UP
HCN2	ENSG00000099822	-1.16164	2.23711	0.0248713	DOWN
PELI1	ENSG00000197329	1.16158	2.23702	0.0184291	UP
OST4	ENSG00000228474	1.16099	2.2361	0.0319655	UP
SNRPF	ENSG00000139343	1.16049	2.23534	0.0282017	UP
PHF13	ENSG00000116273	1.15946	2.23374	0.00447657	UP
ZNF426	ENSG00000130818	1.15792	2.23135	0.0101764	UP
ANGPT1	ENSG00000154188	1.15529	2.22729	0.0217172	UP
PLXDC2	ENSG00000120594	1.15407	2.22541	0.018094	UP
DOCK11	ENSG00000147251	1.15349	2.22451	0.0118256	UP
RPL28	ENSG00000108107	1.15346	2.22447	0.0323679	UP
CPLX2	ENSG00000145920	-1.15293	2.22365	0.0216554	DOWN
LIX1L	ENSG00000271601	1.15275	2.22337	0.0292039	UP
CHMP1B	ENSG00000255112	1.15169	2.22174	0.0419326	UP
CXCL12	ENSG00000107562	1.15167	2.22171	0.0139836	UP
SLAIN2	ENSG00000109171	1.15097	2.22062	0.0245188	UP
RPL37	ENSG00000145592	1.15015	2.21936	0.0178335	UP
SRCIN1	ENSG00000277363	-1.14963	2.21857	0.00273307	DOWN
NUS1	ENSG00000153989	1.14951	2.21838	0.00670014	UP
PPP1R2	ENSG00000184203	1.14933	2.21811	0.00608557	UP
CDC37L1	ENSG00000106993	1.14892	2.21748	0.0144515	UP
FAM114A1	ENSG00000197712	1.14856	2.21692	0.0287269	UP
DDX3X	ENSG00000215301	1.14807	2.21617	0.0343427	UP
NFE2L2	ENSG00000116044	1.14754	2.21536	0.0471509	UP
SH3D19	ENSG00000109686	1.14719	2.21481	0.0363976	UP
DIXDC1	ENSG00000150764	1.14698	2.2145	0.0122147	UP
PRSS23	ENSG00000150687	1.14626	2.2134	0.0201541	UP
GAS5	ENSG00000234741	1.14609	2.21313	0.0241047	UP
ITGA1	ENSG00000213949	1.14557	2.21234	0.0188124	UP
GPR37L1	ENSG00000170075	-1.14533	2.21197	0.00304279	DOWN
TMX1	ENSG00000139921	1.14438	2.21051	0.0104857	UP
RAB8B	ENSG00000166128	1.14148	2.20607	0.0144393	UP
TUBB1	ENSG00000101162	1.14126	2.20573	0.0249022	UP
RPL27A	ENSG00000166441	1.13903	2.20233	0.0316946	UP
SPCS3	ENSG00000129128	1.13832	2.20124	0.00755527	UP
RRAGA	ENSG00000155876	1.13768	2.20027	0.0456297	UP
JCAD	ENSG00000165757	1.13663	2.19867	0.0198131	UP
PARM1	ENSG00000169116	1.13633	2.19822	0.0312435	UP
FAT4	ENSG00000196159	1.13541	2.19681	0.00735497	UP
CAV2	ENSG00000105971	1.13527	2.19659	0.0121299	UP
NPTX1	ENSG00000171246	-1.13502	2.19621	0.000470058	DOWN
EPS8	ENSG00000151491	1.13402	2.1947	0.0176346	UP
PPP6C	ENSG00000119414	1.13375	2.19429	0.0105136	UP
RPS13	ENSG00000110700	1.13276	2.19278	0.0182067	UP
MITD1	ENSG00000158411	1.13181	2.19133	0.0103856	UP
RPL18	ENSG00000063177	1.12955	2.1879	0.0382721	UP
TMEM50B	ENSG00000142188	1.12894	2.18698	0.0161757	UP
DAP	ENSG00000112977	1.12676	2.18368	0.0495294	UP
CREM	ENSG00000095794	1.12511	2.18118	0.0135297	UP
MPP7	ENSG00000150054	1.12305	2.17807	0.0259764	UP
TMEM59	ENSG00000116209	1.121	2.17497	0.0177439	UP
ANKRD50	ENSG00000151458	1.1208	2.17468	0.00419501	UP
RASL11A	ENSG00000122035	1.11978	2.17314	0.0299042	UP
GIT1	ENSG00000108262	-1.11923	2.17232	0.0104818	DOWN
DPYD	ENSG00000188641	1.11904	2.17202	0.00341983	UP
PCYOX1	ENSG00000116005	1.11755	2.16979	0.0312384	UP
RPS9	ENSG00000170889	1.11691	2.16883	0.017291	UP
CX3CL1	ENSG00000006210	1.1156	2.16685	0.0421951	UP
SERTAD1	ENSG00000197019	1.1146	2.16534	0.0140371	UP
DYRK2	ENSG00000127334	1.10972	2.15804	0.00420404	UP
CPXM2	ENSG00000121898	1.10851	2.15623	0.00845198	UP
BIRC2	ENSG00000110330	1.10563	2.15193	0.0154609	UP
BIRC3	ENSG00000023445	1.10556	2.15183	0.0104898	UP
SNCAIP	ENSG00000064692	1.10555	2.15181	0.00969828	UP
MAP7D3	ENSG00000129680	1.10447	2.1502	0.0291023	UP
IQGAP1	ENSG00000140575	1.10357	2.14885	0.0499586	UP
CAPNS1	ENSG00000126247	1.10125	2.14541	0.0293997	UP
CSGALNACT2	ENSG00000169826	1.09976	2.14319	0.00953287	UP
FBLN2	ENSG00000163520	1.09784	2.14034	0.0312179	UP
ARC	ENSG00000198576	-1.09772	2.14016	0.00706212	DOWN
HNRNPF	ENSG00000169813	1.09759	2.13997	0.0217596	UP
ANO6	ENSG00000177119	1.09748	2.13981	0.0142681	UP
RILPL2	ENSG00000150977	1.09685	2.13887	0.0142133	UP
VAMP3	ENSG00000049245	1.09642	2.13823	0.026077	UP
PCF11	ENSG00000165494	1.09287	2.13298	0.0200334	UP
VASP	ENSG00000125753	1.09265	2.13265	0.0249177	UP
NSG2	ENSG00000170091	-1.09241	2.1323	0.00268765	DOWN
ATL2	ENSG00000119787	1.09131	2.13067	0.01744	UP
CHRAC1	ENSG00000104472	1.09064	2.12969	0.0174684	UP
NA	ENSG00000213144	1.09064	2.12968	0.0353792	UP
RPS5	ENSG00000083845	1.0881	2.12593	0.0185802	UP
ICAM1	ENSG00000090339	1.08762	2.12523	0.0301748	UP
PTPRB	ENSG00000127329	1.08494	2.12129	0.000290083	UP
GNG7	ENSG00000176533	-1.08467	2.1209	0.000195841	DOWN
SYP	ENSG00000102003	-1.08327	2.11884	0.0125271	DOWN
TUBB	ENSG00000196230	1.08314	2.11865	0.0476627	UP
SHANK1	ENSG00000161681	-1.0827	2.11799	0.00785372	DOWN
RPS24	ENSG00000138326	1.08265	2.11792	0.0306668	UP
RESF1	ENSG00000174718	1.08121	2.11582	0.0343696	UP
ERF	ENSG00000105722	1.08102	2.11553	0.0488823	UP
SNX6	ENSG00000129515	1.08014	2.11425	0.0322603	UP
XBP1	ENSG00000100219	1.07957	2.1134	0.0168284	UP
ELF1	ENSG00000120690	1.07943	2.1132	0.0182148	UP
MEPCE	ENSG00000146834	1.07785	2.11088	0.0168421	UP
TSR2	ENSG00000158526	1.07781	2.11083	0.0422858	UP
ATP13A3	ENSG00000133657	1.07772	2.11069	0.0151273	UP
PDE3A	ENSG00000172572	1.07771	2.11069	0.0477237	UP
PPP3R1	ENSG00000221823	-1.07771	2.11068	0.046584	DOWN
CPED1	ENSG00000106034	1.07726	2.11002	0.0452397	UP
PAIP1	ENSG00000172239	1.07717	2.10989	0.0154777	UP
PABPC4	ENSG00000090621	1.07674	2.10927	0.0460974	UP
NDUFA4	ENSG00000189043	1.07277	2.10347	0.0361307	UP
SMCHD1	ENSG00000101596	1.07194	2.10225	0.0174406	UP
SUCLG2	ENSG00000172340	1.07087	2.1007	0.0182755	UP
DBNDD1	ENSG00000003249	-1.06949	2.09869	0.00149742	DOWN
UBAP1	ENSG00000165006	1.06887	2.09779	0.0317808	UP
TMPO	ENSG00000120802	1.0682	2.09682	0.0343165	UP
PRRX1	ENSG00000116132	1.06785	2.09631	0.0478355	UP
GJA5	ENSG00000265107	1.06782	2.09626	0.00573331	UP
MIR124-1HG	ENSG00000253230	-1.06554	2.09296	0.0145954	DOWN
EDNRA	ENSG00000151617	1.0655	2.09289	0.0139028	UP
INMT	ENSG00000241644	1.06038	2.08548	0.0232061	UP
EIF4A1	ENSG00000161960	1.05854	2.08282	0.0270278	UP
SRSF5	ENSG00000100650	1.05805	2.08211	0.0490906	UP
SWAP70	ENSG00000133789	1.05748	2.0813	0.0350795	UP
KPNA4	ENSG00000186432	1.05439	2.07684	0.0150972	UP
CD99	ENSG00000002586	1.05322	2.07515	0.0420894	UP
LPL	ENSG00000175445	-1.05268	2.07438	0.0474128	DOWN
PCLO	ENSG00000186472	-1.05263	2.07431	0.000269383	DOWN
DDX21	ENSG00000165732	1.05202	2.07343	0.0152338	UP
RPS19	ENSG00000105372	1.05139	2.07252	0.0469338	UP
PRKAA1	ENSG00000132356	1.05088	2.07179	0.0331392	UP
ZBTB10	ENSG00000205189	1.05082	2.0717	0.0389096	UP
CBWD1	ENSG00000172785	1.05072	2.07156	0.00176336	UP
GRIN1	ENSG00000176884	-1.04941	2.06969	0.00459307	DOWN
NABP1	ENSG00000173559	1.04897	2.06906	0.00226124	UP
FBXL5	ENSG00000118564	1.04828	2.06806	0.0333268	UP
XPA	ENSG00000136936	1.04744	2.06687	0.0368059	UP
IFI16	ENSG00000163565	1.0436	2.06136	0.0144889	UP
TBR1	ENSG00000136535	-1.04316	2.06073	0.0219724	DOWN
CACNB3	ENSG00000167535	-1.04238	2.05962	0.0103172	DOWN
RAB3A	ENSG00000105649	-1.04229	2.05949	0.00612012	DOWN
KLF3	ENSG00000109787	1.04108	2.05777	0.00909567	UP
PPP1R10	ENSG00000204569	1.04097	2.05762	0.030471	UP
ETS2	ENSG00000157557	1.04083	2.05741	0.0282285	UP
TAGLN2	ENSG00000158710	1.03991	2.05609	0.0354741	UP
NRP1	ENSG00000099250	1.03957	2.05561	0.0125658	UP
HNRNPAB	ENSG00000197451	1.0394	2.05537	0.0435709	UP
HNRNPH2	ENSG00000126945	1.03886	2.0546	0.0300559	UP
AMOTL2	ENSG00000114019	1.03852	2.05412	0.0486079	UP
MAN1A1	ENSG00000111885	1.03843	2.05398	0.0450623	UP
BNC2	ENSG00000173068	1.03836	2.0539	0.00083207	UP
PLEKHA4	ENSG00000105559	1.03813	2.05357	0.0417374	UP
SOD2	ENSG00000112096	1.0375	2.05266	0.0436312	UP
DNTTIP2	ENSG00000067334	1.03694	2.05187	0.0112961	UP
LINC00702	ENSG00000233117	1.03576	2.05019	0.0350355	UP
DAB2	ENSG00000153071	1.03571	2.05012	0.0336663	UP
ATP11C	ENSG00000101974	1.03469	2.04868	0.0151542	UP
WDR82	ENSG00000164091	1.03276	2.04594	0.0402221	UP
LZIC	ENSG00000162441	1.03224	2.04519	0.0475013	UP
FAIM2	ENSG00000135472	-1.03179	2.04456	0.00650771	DOWN
MYOF	ENSG00000138119	1.03164	2.04434	0.0177841	UP
TENT5C	ENSG00000183508	1.02967	2.04156	0.00486088	UP
SLC4A4	ENSG00000080493	-1.02656	2.03716	0.0451184	DOWN
CHD1	ENSG00000153922	1.02622	2.03669	0.0314085	UP
ARHGAP10	ENSG00000071205	1.02609	2.03649	0.0366115	UP
IK	ENSG00000113141	1.02597	2.03633	0.0449656	UP
GABRA1	ENSG00000022355	-1.02449	2.03424	0.00742261	DOWN
HECA	ENSG00000112406	1.02431	2.03398	0.0428918	UP
LHFPL6	ENSG00000183722	1.0242	2.03384	0.0483705	UP
SULT4A1	ENSG00000130540	-1.02355	2.03291	0.012736	DOWN
SMAD9	ENSG00000120693	1.02141	2.02991	0.0316247	UP
NOTCH2	ENSG00000134250	1.01922	2.02682	0.037569	UP
DSG2	ENSG00000046604	1.01891	2.02639	0.0245078	UP
MMRN2	ENSG00000173269	1.01849	2.0258	0.0198278	UP
CREG1	ENSG00000143162	1.018	2.02511	0.0385069	UP
CASKIN1	ENSG00000167971	-1.01798	2.02509	0.00508561	DOWN
WTAP	ENSG00000146457	1.0177	2.02469	0.0416253	UP
WWTR1	ENSG00000018408	1.01634	2.02278	0.0490286	UP
GPC6	ENSG00000183098	1.01594	2.02222	0.0258897	UP
BST2	ENSG00000130303	1.01582	2.02205	0.0187756	UP
WWC2	ENSG00000151718	1.01497	2.02086	0.00262042	UP
SRSF6	ENSG00000124193	1.01489	2.02075	0.0448191	UP
IRF1	ENSG00000125347	1.01367	2.01904	0.0104439	UP
SERPINF1	ENSG00000132386	1.01301	2.01811	0.0370313	UP
XRN2	ENSG00000088930	1.01169	2.01627	0.0232274	UP
TPRN	ENSG00000176058	-1.01032	2.01436	0.00846499	DOWN
CA5B	ENSG00000169239	1.01011	2.01407	0.0187266	UP
SNX33	ENSG00000173548	1.00978	2.01361	0.0410913	UP
PHYHIP	ENSG00000168490	-1.00914	2.01272	0.000551973	DOWN
TNXB	ENSG00000168477	1.00887	2.01234	0.0398267	UP
TRIM38	ENSG00000112343	1.00828	2.01151	0.00820393	UP
CDK5R1	ENSG00000176749	-1.00763	2.0106	0.0168272	DOWN
SEPTIN4	ENSG00000108387	-1.00723	2.01005	0.00129554	DOWN
GLIPR1	ENSG00000139278	1.00521	2.00723	0.0281029	UP
SRSF4	ENSG00000116350	1.00521	2.00723	0.0424445	UP
GNG12	ENSG00000172380	1.00414	2.00575	0.0129173	UP
PLSCR4	ENSG00000114698	1.00306	2.00425	0.0152377	UP
PRKD3	ENSG00000115825	1.00233	2.00323	0.0079763	UP
SLC25A53	ENSG00000269743	1.00134	2.00186	0.00438339	UP
