# Supplementary material for: Transcriptomic Profiling of Intracranial Arteries in Adult Patients With Moyamoya Disease Reveals Novel Insights Into Its Pathogenesis
Source: Front Mol Neurosci. 2022 May 31;15:881954. doi: 10.3389/fnmol.2022.881954 (PMC9197469; doi:10.3389/fnmol.2022.881954)
Supplement: Supplementary file 4 [file Table_4.csv]

The differentially expressed genes in hemorrhagic and ischemic MMD
	baseMean	log2FoldChange	lfcSE	stat	pvalue	padj	change
ENSG00000100664	74.855436	-2.587111185	0.539674802	-4.793833573	1.64E-06	0.003011387	DOWN
ENSG00000130522	45.35988891	-4.333600603	0.904375593	-4.791815078	1.65E-06	0.003011387	DOWN
ENSG00000132613	109.2833132	-3.73670866	0.915668049	-4.080855135	4.49E-05	0.054502476	DOWN
ENSG00000220205	50.43651224	-3.024327916	0.769654987	-3.929459262	8.51E-05	0.059534761	DOWN
ENSG00000134308	48.61383015	-2.681826927	0.685683965	-3.911170547	9.18E-05	0.059534761	DOWN
ENSG00000116560	195.7141635	-2.714854263	0.701768284	-3.868590707	0.000109466	0.059534761	DOWN
ENSG00000008441	194.0165535	-2.75394893	0.713846172	-3.857902496	0.000114364	0.059534761	DOWN
ENSG00000080824	409.3726985	-3.452229134	0.912217544	-3.784436241	0.000154057	0.061347228	DOWN
ENSG00000123416	46.13192369	-2.664565686	0.70641853	-3.771936287	0.000161986	0.061347228	DOWN
ENSG00000168906	57.44676351	-2.729572997	0.733067222	-3.723496172	0.000196483	0.061347228	DOWN
ENSG00000087460	329.8737856	-2.343840274	0.630124335	-3.719647285	0.000199501	0.061347228	DOWN
ENSG00000185650	54.21501076	-1.853491922	0.501309031	-3.697304075	0.000217901	0.061347228	DOWN
ENSG00000118816	57.36143575	-2.672486943	0.723037743	-3.696192862	0.000218857	0.061347228	DOWN
ENSG00000108953	175.7334453	-3.082733293	0.854879815	-3.606042907	0.000310902	0.077019367	DOWN
ENSG00000128245	53.06738854	-2.836846634	0.787801931	-3.600964305	0.000317039	0.077019367	DOWN
ENSG00000070756	185.7893042	-2.35138949	0.669767311	-3.510755827	0.000446835	0.089164387	DOWN
ENSG00000187479	41.03662525	-2.585964785	0.741695333	-3.486559331	0.000489277	0.089164387	DOWN
ENSG00000142864	80.38256756	-2.317078861	0.666053211	-3.478819442	0.000503628	0.089164387	DOWN
ENSG00000115306	591.0272779	-2.73327643	0.785984468	-3.477519648	0.000506076	0.089164387	DOWN
ENSG00000118523	42.58524029	-2.818502144	0.810938373	-3.475605838	0.000509701	0.089164387	DOWN
ENSG00000112531	299.499064	-2.95893427	0.851875969	-3.473433199	0.000513845	0.089164387	DOWN
ENSG00000173546	86.33364313	-1.994964039	0.581777354	-3.429085071	0.00060562	0.093240139	DOWN
ENSG00000109971	172.8534461	-2.997837196	0.875546903	-3.423959569	0.000617158	0.093240139	DOWN
ENSG00000185129	95.16304464	-2.025132773	0.595763802	-3.39922091	0.000675781	0.093240139	DOWN
ENSG00000108819	73.30849815	-2.291739786	0.676982015	-3.385229938	0.000711187	0.093240139	DOWN
ENSG00000153187	242.9431205	-2.322862799	0.68707698	-3.380789732	0.000722778	0.093240139	DOWN
ENSG00000263740	77.95966222	-3.038907823	0.901221197	-3.371988843	0.000746275	0.093240139	DOWN
ENSG00000159335	111.3400289	-2.949845563	0.876019646	-3.367328091	0.000759003	0.093240139	DOWN
ENSG00000171604	44.69432709	-2.121525739	0.633962273	-3.346454246	0.000818522	0.093240139	DOWN
ENSG00000132510	71.44572965	-1.607911184	0.480931026	-3.343330121	0.000827794	0.093240139	DOWN
ENSG00000119335	80.41733579	-2.441638327	0.7304085	-3.342839419	0.000829259	0.093240139	DOWN
ENSG00000086061	64.80476419	-2.494879382	0.746369711	-3.342685727	0.000829718	0.093240139	DOWN
ENSG00000128016	74.29766049	-2.992665381	0.898552061	-3.330542004	0.000866771	0.093240139	DOWN
ENSG00000173812	103.7989876	-2.454663226	0.737243096	-3.329516735	0.000869968	0.093240139	DOWN
ENSG00000138668	110.0046183	-2.055772208	0.622115365	-3.304487117	0.000951503	0.099065106	DOWN
ENSG00000196365	49.46286886	-1.895588197	0.577806147	-3.280664642	0.001035628	0.101943503	DOWN
ENSG00000100201	228.7068173	-2.849215255	0.871065731	-3.270953216	0.001071856	0.101943503	DOWN
ENSG00000122566	306.2808619	-2.447135274	0.748376971	-3.26992327	0.001075767	0.101943503	DOWN
ENSG00000159388	83.97168436	-2.661862003	0.81503956	-3.265929821	0.001091053	0.101943503	DOWN
ENSG00000141367	138.3655895	-2.167476611	0.665417853	-3.257316591	0.001124709	0.102461004	DOWN
ENSG00000143153	59.59626036	-1.799427024	0.558116343	-3.224107384	0.00126366	0.112311639	DOWN
ENSG00000166033	53.33323121	-3.024243167	0.94201086	-3.210412208	0.001325447	0.114089131	DOWN
ENSG00000143384	67.47988882	-2.036949204	0.638217967	-3.191619964	0.001414773	0.114089131	DOWN
ENSG00000084733	45.06977265	-2.287255117	0.718905754	-3.181578537	0.001464748	0.114089131	DOWN
ENSG00000144381	59.59360105	-2.251060763	0.707585086	-3.181328731	0.001466012	0.114089131	DOWN
ENSG00000108256	72.99519789	-1.675075512	0.527351294	-3.176394048	0.001491182	0.114089131	DOWN
ENSG00000107372	56.67563003	-1.991874082	0.628108358	-3.17122684	0.001517966	0.114089131	DOWN
ENSG00000110321	234.7610858	-2.237129009	0.705992606	-3.16877116	0.001530849	0.114089131	DOWN
ENSG00000070087	52.24949441	-2.302919423	0.728498625	-3.161185681	0.001571283	0.114089131	DOWN
ENSG00000111676	127.3079916	-2.168309477	0.68707067	-3.155875473	0.001600172	0.114089131	DOWN
ENSG00000178209	291.8205153	-2.135514516	0.6773612	-3.15269684	0.001617697	0.114089131	DOWN
ENSG00000065978	127.8136603	-2.342453237	0.744193986	-3.147637956	0.001645954	0.114089131	DOWN
ENSG00000131507	50.74838144	-2.472873479	0.787923975	-3.13846711	0.00169834	0.114089131	DOWN
ENSG00000186174	55.05614359	-1.684434152	0.537131403	-3.135981519	0.0017128	0.114089131	DOWN
ENSG00000110958	45.90547988	-1.8808533	0.600218192	-3.133615952	0.001726667	0.114089131	DOWN
ENSG00000171223	43.98955927	-2.824156018	0.905116961	-3.120211133	0.001807215	0.114089131	DOWN
ENSG00000169714	85.99155181	-2.107327423	0.67634767	-3.115745815	0.001834804	0.114089131	DOWN
ENSG00000110367	79.17673038	-2.032356347	0.653293171	-3.110940751	0.001864924	0.114089131	DOWN
ENSG00000075426	82.0505443	-1.866950729	0.600198734	-3.110554257	0.001867366	0.114089131	DOWN
ENSG00000124762	66.9420143	-2.048061716	0.658935984	-3.108134579	0.001882723	0.114089131	DOWN
ENSG00000167978	574.6769278	-2.414870597	0.77801001	-3.103906848	0.001909835	0.114089131	DOWN
ENSG00000143878	66.09490131	-2.615074912	0.844370154	-3.097071705	0.001954426	0.114845271	DOWN
ENSG00000152601	66.73109696	-1.578111444	0.510321128	-3.092389002	0.001985525	0.114845271	DOWN
ENSG00000178878	55.15621134	-1.907754941	0.618685899	-3.083559759	0.0020454	0.116459977	DOWN
ENSG00000149480	41.77897506	-1.463740287	0.475919595	-3.075604163	0.002100765	0.117772138	DOWN
ENSG00000075461	45.74515334	-2.587117556	0.844690193	-3.062800514	0.002192762	0.121067032	DOWN
ENSG00000133026	177.7898096	-1.984295092	0.650882812	-3.048621129	0.002298942	0.121278268	DOWN
ENSG00000162923	72.21956241	-1.934302826	0.635731509	-3.042641113	0.002345118	0.121278268	DOWN
ENSG00000165119	143.3564093	-2.49297816	0.820379482	-3.038810958	0.002375138	0.121278268	DOWN
ENSG00000152795	74.40286999	-2.142109334	0.705238228	-3.037426572	0.002386075	0.121278268	DOWN
ENSG00000087258	174.9563073	-1.674583758	0.551654852	-3.03556427	0.00240086	0.121278268	DOWN
ENSG00000120738	149.0617195	-2.636238291	0.869153973	-3.033108487	0.002420486	0.121278268	DOWN
ENSG00000204469	151.6050417	-1.978523298	0.652551731	-3.031979235	0.002429559	0.121278268	DOWN
ENSG00000080371	45.20146151	-1.402709964	0.46351299	-3.026258149	0.002476008	0.121441338	DOWN
ENSG00000137504	43.48189406	-1.944301188	0.643113766	-3.023261653	0.002500659	0.121441338	DOWN
ENSG00000198914	67.86212654	-2.579228226	0.854424976	-3.018671385	0.002538858	0.121441338	DOWN
ENSG00000105372	66.15796423	-2.172288291	0.720390317	-3.015432386	0.002566131	0.121441338	DOWN
ENSG00000168066	107.8288718	-2.03733149	0.677768464	-3.005940227	0.00264761	0.123690926	DOWN
ENSG00000100941	129.5723462	-1.969826589	0.658432483	-2.991691084	0.002774368	0.127972136	DOWN
ENSG00000073921	52.83419419	-1.509792541	0.505824016	-2.984817829	0.002837473	0.129246874	DOWN
ENSG00000179456	84.35847507	-1.992249602	0.674053362	-2.95562594	0.003120353	0.135861016	DOWN
ENSG00000135486	197.2500165	-2.700888896	0.914512738	-2.953363888	0.003143312	0.135861016	DOWN
ENSG00000215301	124.0680505	-1.764996088	0.598360135	-2.949722056	0.003180599	0.135861016	DOWN
ENSG00000147403	41.58829787	-2.517980374	0.854172027	-2.947860963	0.003199809	0.135861016	DOWN
ENSG00000108312	80.86634925	-1.941738444	0.662605591	-2.93045889	0.003384618	0.135861016	DOWN
ENSG00000109472	116.4119949	-2.536668805	0.867152075	-2.92528713	0.003441385	0.135861016	DOWN
ENSG00000118181	43.69742057	-2.419626094	0.827469524	-2.924127144	0.003454236	0.135861016	DOWN
ENSG00000170027	59.63312956	-2.032558024	0.696712175	-2.917356832	0.003530117	0.135861016	DOWN
ENSG00000110696	53.84380713	-1.990233441	0.682204409	-2.917356461	0.003530121	0.135861016	DOWN
ENSG00000270641	53.05877303	1.298398996	0.445146032	2.916793375	0.0035365	0.135861016	UP
ENSG00000115310	85.16168851	-2.383765939	0.818375293	-2.912802917	0.003582006	0.135861016	DOWN
ENSG00000107758	74.16397408	-2.178048077	0.749434193	-2.906256608	0.003657813	0.135861016	DOWN
ENSG00000119138	46.26872763	-1.496417384	0.515168645	-2.904713628	0.003675893	0.135861016	DOWN
ENSG00000108654	316.9200526	-2.115593269	0.728661896	-2.903394951	0.003691408	0.135861016	DOWN
ENSG00000100234	91.71496964	-2.310152228	0.795912697	-2.90251963	0.00370174	0.135861016	DOWN
ENSG00000115461	156.5940719	-2.165192834	0.746815986	-2.89923204	0.003740779	0.135861016	DOWN
ENSG00000123560	116.358268	-2.299942709	0.793505896	-2.89845699	0.003750037	0.135861016	DOWN
ENSG00000169851	38.81735601	-1.572225727	0.542557204	-2.89780638	0.003757825	0.135861016	DOWN
ENSG00000179010	80.24704927	-2.64487222	0.913411649	-2.895597205	0.003784378	0.135861016	DOWN
ENSG00000092199	62.44366285	-2.162112085	0.746880807	-2.894855596	0.00379333	0.135861016	DOWN
ENSG00000117523	244.5824709	-1.951295234	0.674796476	-2.891679643	0.003831885	0.135861016	DOWN
ENSG00000137478	55.97143859	-2.325150785	0.804491565	-2.890211516	0.003849827	0.135861016	DOWN
ENSG00000171206	84.97578848	-1.813821438	0.627693328	-2.889661807	0.003856565	0.135861016	DOWN
ENSG00000177606	108.895182	-2.512168638	0.870178046	-2.886959339	0.003889845	0.135861016	DOWN
ENSG00000147862	166.3004505	-2.161824945	0.74934588	-2.884949395	0.003914766	0.135861016	DOWN
ENSG00000147274	70.0955083	-2.299861871	0.799273097	-2.877441865	0.004009138	0.136764228	DOWN
ENSG00000130702	129.1494012	-1.740521899	0.604996215	-2.876913697	0.004015854	0.136764228	DOWN
ENSG00000111142	47.17360981	-2.398988993	0.837091025	-2.865863952	0.004158729	0.140318606	DOWN
ENSG00000260032	98.73940549	-2.587530246	0.904128661	-2.861904901	0.004211032	0.140779835	DOWN
ENSG00000163466	53.33587588	-1.467737009	0.515244333	-2.848623294	0.004390884	0.144881082	DOWN
ENSG00000120694	55.87926017	-2.116473738	0.743402843	-2.847007861	0.004413227	0.144881082	DOWN
ENSG00000101126	56.49235235	-1.959930123	0.689710872	-2.841669172	0.004487803	0.145324334	DOWN
ENSG00000166579	54.39073627	-1.201933535	0.423164768	-2.840344055	0.00450649	0.145324334	DOWN
ENSG00000161203	78.68959765	-1.735733558	0.612708522	-2.832886265	0.00461298	0.146760123	DOWN
ENSG00000089009	79.92503243	-2.587150864	0.913697747	-2.831517174	0.004632775	0.146760123	DOWN
ENSG00000130558	164.5134317	-1.992690283	0.704421835	-2.828830941	0.004671837	0.146760123	DOWN
ENSG00000100852	59.71712994	-1.699182732	0.601802497	-2.823489002	0.004750406	0.147952803	DOWN
ENSG00000131016	152.0710679	-1.925681439	0.683146068	-2.818842893	0.00481971	0.148456402	DOWN
ENSG00000108424	77.15222783	-1.869952467	0.664488506	-2.81412312	0.004891049	0.148456402	DOWN
ENSG00000179094	83.56579315	-1.591463929	0.566223319	-2.810664759	0.004943927	0.148456402	DOWN
ENSG00000133030	249.4808495	-1.846667376	0.657582013	-2.808269295	0.004980856	0.148456402	DOWN
ENSG00000116754	63.9016404	-1.915764426	0.682392538	-2.807422881	0.004993964	0.148456402	DOWN
ENSG00000132424	198.9840576	-2.227228117	0.793645867	-2.806324848	0.005011015	0.148456402	DOWN
ENSG00000145592	104.1231548	-1.891127902	0.677016857	-2.793324688	0.00521693	0.153310423	DOWN
ENSG00000137094	49.07508191	-1.349041687	0.483404285	-2.790711067	0.00525924	0.153317357	DOWN
ENSG00000169992	78.30997811	-1.85434405	0.665910217	-2.784675773	0.005358127	0.154787041	DOWN
ENSG00000132639	101.7145304	-2.043333768	0.734444393	-2.782149048	0.005400023	0.154787041	DOWN
ENSG00000221914	44.07696597	-1.432302733	0.515277061	-2.779674941	0.005441334	0.154787041	DOWN
ENSG00000007168	85.57078594	-1.732891259	0.624013668	-2.777008497	0.005486174	0.154787041	DOWN
ENSG00000099860	53.45739163	-1.8814641	0.678383659	-2.773451387	0.005546513	0.154787041	DOWN
ENSG00000183741	48.38129983	-1.439947295	0.519387176	-2.772396706	0.005564518	0.154787041	DOWN
ENSG00000115091	65.27175225	-1.565953964	0.566002085	-2.766692925	0.005662807	0.155576007	DOWN
ENSG00000148303	92.21387475	-2.496543333	0.902646566	-2.765803834	0.005678268	0.155576007	DOWN
ENSG00000160014	87.98805609	-2.136792337	0.77513248	-2.756680172	0.005839143	0.158463274	DOWN
ENSG00000060339	50.63906483	-1.775249522	0.645106443	-2.751870705	0.005925591	0.158463274	DOWN
ENSG00000136802	100.3699609	-1.666455188	0.606297597	-2.748576272	0.005985471	0.158463274	DOWN
ENSG00000184205	89.59287305	-1.957955057	0.713143903	-2.745525903	0.0060414	0.158463274	DOWN
ENSG00000123505	40.32125802	-1.17535076	0.428201177	-2.744856441	0.006053737	0.158463274	DOWN
ENSG00000056097	73.95072721	-1.942048078	0.709559701	-2.73697629	0.006200676	0.158463274	DOWN
ENSG00000101246	39.16800995	-1.272452573	0.465109187	-2.735814747	0.006222605	0.158463274	DOWN
ENSG00000164402	130.7434418	-2.02853486	0.74149765	-2.735726622	0.006224271	0.158463274	DOWN
ENSG00000113013	107.5648562	-1.996352508	0.730981415	-2.731057819	0.006313139	0.158463274	DOWN
ENSG00000060237	150.0014306	-1.89574973	0.694337083	-2.730301717	0.006327638	0.158463274	DOWN
ENSG00000169100	53.82405033	-2.576366974	0.944065732	-2.729012277	0.006352434	0.158463274	DOWN
ENSG00000071082	66.18982874	-1.953651697	0.71638903	-2.727082096	0.006389714	0.158463274	DOWN
ENSG00000114353	78.59339638	-1.538505414	0.564958443	-2.72321873	0.006464924	0.158463274	DOWN
ENSG00000123384	459.0597557	-1.98167412	0.728099031	-2.721709595	0.006494519	0.158463274	DOWN
ENSG00000132535	164.1381862	-1.802118235	0.66252386	-2.720080504	0.006526602	0.158463274	DOWN
ENSG00000160551	156.8954371	-1.87939749	0.691899305	-2.716287581	0.006601854	0.158463274	DOWN
ENSG00000165802	54.4443536	-1.768461705	0.65143328	-2.714724225	0.006633098	0.158463274	DOWN
ENSG00000008294	150.9792777	-2.177607365	0.802238645	-2.714413446	0.006639325	0.158463274	DOWN
ENSG00000046653	74.14598771	-2.261629621	0.833769207	-2.712536759	0.006677038	0.158463274	DOWN
ENSG00000065911	43.23127955	-1.679599321	0.619428966	-2.711528543	0.006697377	0.158463274	DOWN
ENSG00000149806	65.80268304	-2.620568483	0.966761437	-2.710667164	0.006714799	0.158463274	DOWN
ENSG00000116679	39.28640462	-1.719207777	0.635417892	-2.70563325	0.006817429	0.158463274	DOWN
ENSG00000144711	92.67127991	-1.150814106	0.425407458	-2.705204349	0.006826238	0.158463274	DOWN
ENSG00000072364	102.9795085	-1.733571548	0.640840721	-2.705151984	0.006827314	0.158463274	DOWN
ENSG00000264364	53.56974381	-1.529605749	0.566757795	-2.698870246	0.00695753	0.16000283	DOWN
ENSG00000159140	223.7198722	-1.936809364	0.717941149	-2.697727197	0.006981463	0.16000283	DOWN
ENSG00000168137	213.4544618	-1.830658527	0.679644292	-2.693553889	0.007069472	0.161007216	DOWN
ENSG00000084676	85.69172466	-1.76811895	0.65730219	-2.689963576	0.007145982	0.161738868	DOWN
ENSG00000197971	171.2314439	-1.595987448	0.594192578	-2.685976749	0.007231812	0.162671132	DOWN
ENSG00000100644	43.5658212	-2.396558772	0.894436232	-2.679407081	0.007375267	0.164298804	DOWN
ENSG00000241743	317.6154088	1.102852105	0.411960251	2.677083775	0.007426606	0.164298804	UP
ENSG00000211445	39.03929494	-1.357962913	0.507364149	-2.676505458	0.007439435	0.164298804	DOWN
ENSG00000067560	75.9402319	-1.678082075	0.628191593	-2.671290246	0.007556028	0.16586847	DOWN
ENSG00000113712	58.04130357	-1.809904542	0.678289484	-2.668336433	0.007622788	0.166331983	DOWN
ENSG00000128272	68.69994735	-2.040748445	0.765526454	-2.665810483	0.007680298	0.166589311	DOWN
ENSG00000167193	42.30680368	-1.342301917	0.504354122	-2.661427476	0.00778101	0.167775153	DOWN
ENSG00000188229	40.20069781	-1.91835601	0.722240137	-2.65611936	0.007904563	0.169146865	DOWN
ENSG00000198218	50.18271364	-1.485233792	0.55969507	-2.653648162	0.00796268	0.169146865	DOWN
ENSG00000197111	49.61373785	-1.666901893	0.62874995	-2.651136423	0.008022143	0.169146865	DOWN
ENSG00000174748	98.64199016	-2.260711085	0.853081584	-2.65005262	0.008047924	0.169146865	DOWN
ENSG00000156453	93.65997166	-1.701501533	0.642355816	-2.648845843	0.008076716	0.169146865	DOWN
ENSG00000066777	57.03636449	-1.641549911	0.621248683	-2.642339462	0.008233549	0.170938924	DOWN
ENSG00000142599	124.0478314	-1.380530721	0.523174099	-2.638759686	0.008320994	0.170938924	DOWN
ENSG00000149273	84.99196826	-2.116798076	0.8031168	-2.635728795	0.00839568	0.170938924	DOWN
ENSG00000104067	119.9849029	-1.591081147	0.603666748	-2.63569453	0.008396528	0.170938924	DOWN
ENSG00000163848	60.04776479	-1.356773629	0.51507587	-2.63412384	0.008435471	0.170938924	DOWN
ENSG00000135999	42.28572114	-1.442201194	0.54809266	-2.631309079	0.008505664	0.170938924	DOWN
ENSG00000187109	152.1508082	-2.192966027	0.83395619	-2.6295938	0.008548694	0.170938924	DOWN
ENSG00000188612	43.39167914	-2.034675724	0.774362398	-2.627549747	0.008600227	0.170938924	DOWN
ENSG00000141279	53.30701915	-1.726817302	0.657385289	-2.626796389	0.008619289	0.170938924	DOWN
ENSG00000117713	145.9182332	-1.138317634	0.433426995	-2.626319188	0.008631384	0.170938924	DOWN
ENSG00000113916	68.93662623	-1.710148467	0.652637659	-2.620364369	0.008783586	0.172285282	DOWN
ENSG00000196576	73.44757607	-1.674160638	0.639267686	-2.618872616	0.008822088	0.172285282	DOWN
ENSG00000077097	64.25356821	-2.174258504	0.830461077	-2.618134146	0.008841204	0.172285282	DOWN
ENSG00000146676	40.57637047	-1.452594855	0.557102659	-2.607409661	0.009123014	0.174935575	DOWN
ENSG00000105127	48.97382748	-1.145161864	0.43969978	-2.604417641	0.009203054	0.174935575	DOWN
ENSG00000142937	63.75537971	-2.084046587	0.800234533	-2.604294744	0.009206355	0.174935575	DOWN
ENSG00000139613	176.4163467	-1.755378662	0.674078217	-2.604117174	0.009211126	0.174935575	DOWN
ENSG00000244754	77.30591348	-2.005108347	0.770661699	-2.601800958	0.009273566	0.174935575	DOWN
ENSG00000141503	110.3646313	-1.468257974	0.564400723	-2.601445948	0.009283169	0.174935575	DOWN
ENSG00000075151	108.2546837	-1.671734279	0.643712294	-2.597020898	0.00940362	0.174935575	DOWN
ENSG00000174444	154.867673	-2.284734671	0.879854533	-2.596718646	0.009411898	0.174935575	DOWN
ENSG00000088367	162.3062764	-1.307428076	0.503592525	-2.59620231	0.009426055	0.174935575	DOWN
ENSG00000162191	51.29093994	-2.482294136	0.956906412	-2.594082455	0.009484374	0.174935575	DOWN
ENSG00000116016	118.597975	-1.575804923	0.608175931	-2.59103467	0.009568785	0.174935575	DOWN
ENSG00000111605	48.05023059	-1.840379947	0.710476823	-2.590344802	0.009587984	0.174935575	DOWN
ENSG00000187555	93.76848715	-1.332613276	0.514754969	-2.588830329	0.009630253	0.174935575	DOWN
ENSG00000139910	73.18474068	-2.020973633	0.780856511	-2.588149814	0.0096493	0.174935575	DOWN
ENSG00000147604	88.74560479	-2.319793396	0.898743677	-2.581151283	0.009847142	0.177638541	DOWN
ENSG00000212907	286.97924	-1.936979036	0.751616821	-2.57708314	0.009963798	0.17885754	DOWN
ENSG00000126351	195.0208402	-1.843797614	0.716249462	-2.574239441	0.010046072	0.179450428	DOWN
ENSG00000179218	126.0589148	-2.270135414	0.882872132	-2.571307137	0.010131543	0.180094353	DOWN
ENSG00000183864	62.13953496	-2.028242334	0.789978716	-2.567464532	0.010244527	0.180314978	DOWN
ENSG00000105887	42.21060262	-1.667412856	0.649634907	-2.566692209	0.01026737	0.180314978	DOWN
ENSG00000157087	128.922802	-1.166156225	0.454530151	-2.565630076	0.01029886	0.180314978	DOWN
ENSG00000156304	42.66615312	-1.217139319	0.474669353	-2.564183493	0.010341885	0.180314978	DOWN
ENSG00000155096	50.04255021	-1.657469428	0.648149999	-2.557231245	0.010550905	0.182880877	DOWN
ENSG00000115524	152.0149058	-1.816543878	0.710988756	-2.554954438	0.01062017	0.182880877	DOWN
ENSG00000119508	82.48234839	-1.746885879	0.684661384	-2.551459625	0.010727275	0.182880877	DOWN
ENSG00000167658	300.7762969	-3.354501541	1.314906035	-2.551134036	0.010737302	0.182880877	DOWN
ENSG00000143321	42.98477462	-1.725059598	0.676254061	-2.550904603	0.010744373	0.182880877	DOWN
ENSG00000169045	144.3678816	-1.64400391	0.645008114	-2.548811207	0.01080908	0.182880877	DOWN
ENSG00000170144	162.8549309	-1.577222699	0.619647541	-2.545354566	0.010916683	0.182880877	DOWN
ENSG00000087274	144.8845964	-1.535353869	0.603586481	-2.543718121	0.010967955	0.182880877	DOWN
ENSG00000276293	81.46285899	-1.635948137	0.643301183	-2.543051654	0.010988898	0.182880877	DOWN
ENSG00000091527	39.09676126	-1.745116699	0.686904651	-2.540551583	0.011067777	0.182880877	DOWN
ENSG00000163660	43.45228505	-1.509489674	0.594332274	-2.539807681	0.011091344	0.182880877	DOWN
ENSG00000162545	83.67238678	-2.33406311	0.919117193	-2.539461917	0.011102313	0.182880877	DOWN
ENSG00000132466	142.0815205	-1.56311604	0.615829209	-2.538229785	0.01114148	0.182880877	DOWN
ENSG00000109906	190.8736743	-1.773232576	0.700412645	-2.531696976	0.011351204	0.184613233	DOWN
ENSG00000178035	44.07518647	-1.6171761	0.639601965	-2.528410149	0.011458041	0.184613233	DOWN
ENSG00000196914	132.3645016	-1.579033353	0.624734908	-2.527525406	0.011486951	0.184613233	DOWN
ENSG00000265972	49.31282621	-2.008063173	0.795016014	-2.525814749	0.011543033	0.184613233	DOWN
ENSG00000165916	40.55368387	-1.437555364	0.569562267	-2.523965239	0.01160394	0.184613233	DOWN
ENSG00000107957	102.5787239	-1.415184556	0.560727742	-2.523835456	0.011608225	0.184613233	DOWN
ENSG00000210082	3173.985891	-3.566398242	1.413256242	-2.523532631	0.011618228	0.184613233	DOWN
ENSG00000156052	48.14798981	-1.469238185	0.582635228	-2.521711896	0.011678531	0.184613233	DOWN
ENSG00000112320	64.39823977	-1.462148983	0.580223779	-2.519974251	0.011736342	0.184613233	DOWN
ENSG00000109046	121.726372	-3.145079245	1.248316926	-2.519455741	0.011753642	0.184613233	DOWN
ENSG00000108691	41.52882612	-2.280806858	0.906766374	-2.515319187	0.011892466	0.185992045	DOWN
ENSG00000013441	57.3193595	-1.979499708	0.790119262	-2.505317619	0.012234148	0.190518092	DOWN
ENSG00000145425	61.68071927	-2.326627276	0.929358104	-2.503477686	0.012297944	0.190696622	DOWN
ENSG00000022840	60.42492971	-1.230860545	0.492314681	-2.500149992	0.012414073	0.19168171	DOWN
ENSG00000119707	160.1194121	-1.792338864	0.717960936	-2.496429504	0.01254506	0.19263929	DOWN
ENSG00000115419	38.93558136	-1.347649408	0.540055283	-2.495391585	0.01258182	0.19263929	DOWN
ENSG00000118971	68.28238326	-1.910532549	0.766258066	-2.493327815	0.012655195	0.192952007	DOWN
ENSG00000167615	103.7953835	-1.598607369	0.642112334	-2.489607012	0.012788441	0.194160467	DOWN
ENSG00000090273	42.82841199	-1.506080321	0.605301679	-2.488148262	0.012841019	0.194160467	DOWN
ENSG00000067225	145.3830883	-1.787686028	0.719042955	-2.486201993	0.012911466	0.19441893	DOWN
ENSG00000104852	76.57068007	-1.629311658	0.655749222	-2.484656637	0.012967644	0.194461303	DOWN
ENSG00000135250	50.53545736	-1.813530645	0.731060288	-2.480685485	0.013113002	0.19583516	DOWN
ENSG00000003756	61.00789117	-1.588769656	0.642032105	-2.474595341	0.013338721	0.197812	DOWN
ENSG00000080845	75.83597565	-1.199442516	0.484782276	-2.474188051	0.013353939	0.197812	DOWN
ENSG00000173786	54.41138598	-1.311627896	0.53068317	-2.471583742	0.013451604	0.198452007	DOWN
ENSG00000101745	70.77942035	-2.124945937	0.861735474	-2.465891218	0.013667283	0.20082089	DOWN
ENSG00000109332	73.88445507	-1.298992435	0.527349043	-2.463249821	0.013768394	0.201494094	DOWN
ENSG00000113758	99.5037722	-1.825682942	0.741848339	-2.460992155	0.01385534	0.20195543	DOWN
ENSG00000036257	52.7156037	-1.244787347	0.508720091	-2.446900306	0.014409069	0.206066987	DOWN
ENSG00000212232	108.6432116	-4.502434648	1.840472364	-2.446347328	0.01443119	0.206066987	DOWN
ENSG00000071894	44.4534584	-1.73250899	0.708545707	-2.445161932	0.014478712	0.206066987	DOWN
ENSG00000204256	105.4521311	-1.613764528	0.660114155	-2.444674933	0.014498275	0.206066987	DOWN
ENSG00000135387	83.26506452	-1.704647792	0.697599481	-2.443590968	0.014541903	0.206066987	DOWN
ENSG00000101558	48.8843013	-1.748921659	0.715836012	-2.443187586	0.014558168	0.206066987	DOWN
ENSG00000110076	133.2361577	-1.555963605	0.637193472	-2.441901359	0.014610138	0.206066987	DOWN
ENSG00000105835	88.42121291	-1.413581329	0.579283043	-2.44022563	0.014678091	0.206066987	DOWN
ENSG00000186432	46.96781071	-1.26990642	0.520458858	-2.439974653	0.014688292	0.206066987	DOWN
ENSG00000168385	69.90383689	-2.121243953	0.869499396	-2.439615212	0.014702913	0.206066987	DOWN
ENSG00000136942	72.44906719	-2.203965811	0.904174059	-2.437545944	0.014787335	0.206226323	DOWN
ENSG00000100994	58.76588792	-1.685614841	0.691973508	-2.435952852	0.01485262	0.206226323	DOWN
ENSG00000090905	122.2287784	-1.488920614	0.612429302	-2.431171418	0.015050092	0.206226323	DOWN
ENSG00000143569	116.4745481	-1.353409289	0.556814844	-2.430627172	0.015072715	0.206226323	DOWN
ENSG00000111897	49.12995082	-2.15220083	0.88554624	-2.430365273	0.015083613	0.206226323	DOWN
ENSG00000185728	43.58305474	-1.338670326	0.550844587	-2.430214178	0.015089903	0.206226323	DOWN
ENSG00000120129	47.27617155	-2.195886299	0.904410473	-2.427975312	0.015183377	0.206226323	DOWN
ENSG00000097007	64.47695768	-1.529136263	0.63001623	-2.42713789	0.01521847	0.206226323	DOWN
ENSG00000136938	69.3023047	-2.305715749	0.950540224	-2.425689825	0.015279323	0.206226323	DOWN
ENSG00000187239	52.94188803	-1.408920405	0.581634509	-2.422346651	0.015420633	0.206226323	DOWN
ENSG00000116604	60.76290469	-1.199538591	0.495811407	-2.41934448	0.015548508	0.206226323	DOWN
ENSG00000185565	84.92274401	-1.732831521	0.716708344	-2.417763845	0.015616208	0.206226323	DOWN
ENSG00000077147	41.15687028	-1.487860697	0.615809097	-2.416107046	0.015687449	0.206226323	DOWN
ENSG00000108510	78.2790989	-1.668820248	0.690727228	-2.416033683	0.01569061	0.206226323	DOWN
ENSG00000008988	68.97368423	-2.03479647	0.842649805	-2.414759319	0.01574561	0.206226323	DOWN
ENSG00000182944	128.7650336	-1.649029995	0.683118528	-2.413973458	0.015779612	0.206226323	DOWN
ENSG00000087074	75.08625344	-1.644521139	0.681503664	-2.413077471	0.015818457	0.206226323	DOWN
ENSG00000165424	41.82623934	-1.743244185	0.722503882	-2.412781754	0.015831296	0.206226323	DOWN
ENSG00000070808	156.2793087	-1.564253645	0.648401502	-2.412476901	0.015844541	0.206226323	DOWN
ENSG00000100614	49.5506212	-1.425776158	0.591396691	-2.41086259	0.015914843	0.206226323	DOWN
ENSG00000141867	125.5385279	-1.288086119	0.534397604	-2.410351598	0.015937154	0.206226323	DOWN
ENSG00000096384	348.9261718	-2.982136384	1.238554043	-2.407756367	0.016050888	0.206226323	DOWN
ENSG00000113742	86.74720244	-1.491492487	0.619507539	-2.407545336	0.016060168	0.206226323	DOWN
ENSG00000115241	54.33098501	-1.431989533	0.594974234	-2.406809322	0.01609257	0.206226323	DOWN
ENSG00000065526	163.5038594	-1.329631271	0.552913146	-2.404774205	0.016182461	0.206226323	DOWN
ENSG00000142534	50.57597788	-1.974259305	0.821934705	-2.401966109	0.016307219	0.206226323	DOWN
ENSG00000141002	81.09029113	-1.533866036	0.638682701	-2.401608865	0.016323151	0.206226323	DOWN
ENSG00000127022	166.0313241	-1.985420558	0.827282314	-2.399931105	0.016398158	0.206226323	DOWN
ENSG00000288701	230.9670497	-1.623404964	0.676709988	-2.398967051	0.016441394	0.206226323	DOWN
ENSG00000101439	45.14619027	-2.119018893	0.883789981	-2.397649824	0.016500631	0.206226323	DOWN
ENSG00000163531	211.5552597	-1.425276921	0.594783778	-2.396294204	0.016561791	0.206226323	DOWN
ENSG00000170606	46.3611967	-1.786246224	0.745520858	-2.395970824	0.01657641	0.206226323	DOWN
ENSG00000136603	42.00851024	-2.124844399	0.886885319	-2.395850234	0.016581864	0.206226323	DOWN
ENSG00000132485	49.05692505	-1.625689012	0.679008874	-2.394208785	0.016656264	0.206447032	DOWN
ENSG00000196230	47.35183598	-1.977854094	0.828420606	-2.387499875	0.016963409	0.209460657	DOWN
ENSG00000171862	76.38089975	-1.393394435	0.584086733	-2.385595079	0.017051514	0.209460657	DOWN
ENSG00000141551	63.09865298	-1.133618075	0.475347955	-2.384817401	0.0170876	0.209460657	DOWN
ENSG00000164924	128.0203052	-1.681435649	0.705540512	-2.383187953	0.017163429	0.209460657	DOWN
ENSG00000111011	92.40177686	-1.840933577	0.772629279	-2.382686791	0.01718681	0.209460657	DOWN
ENSG00000245532	344.8619891	-1.808425912	0.759640955	-2.380632457	0.017282946	0.209930188	DOWN
ENSG00000084764	50.93805867	-1.412239705	0.593664141	-2.378852969	0.017366601	0.210245501	DOWN
ENSG00000118985	44.47894829	-1.623330298	0.682783856	-2.377517108	0.017429634	0.210309894	DOWN
ENSG00000175582	77.58261704	-1.51994291	0.640142024	-2.374383889	0.017578264	0.211403279	DOWN
ENSG00000127483	57.51670483	-1.665865235	0.703003917	-2.369638627	0.017805479	0.213431463	DOWN
ENSG00000172270	45.60958717	-1.792640015	0.757160434	-2.367582793	0.017904714	0.213549433	DOWN
ENSG00000041982	113.2365614	-1.468161262	0.620260271	-2.367008385	0.017932527	0.213549433	DOWN
ENSG00000179388	45.09351268	-1.23047115	0.521089967	-2.361341087	0.018208974	0.214666838	DOWN
ENSG00000137409	49.57821001	-1.291177078	0.546872343	-2.361020984	0.018224699	0.214666838	DOWN
ENSG00000099783	101.4418012	-1.358997148	0.575629888	-2.360887051	0.018231282	0.214666838	DOWN
ENSG00000115904	46.58684848	-1.571937358	0.666001016	-2.360262702	0.018261998	0.214666838	DOWN
ENSG00000100650	109.1662891	-1.701232353	0.721206775	-2.358869066	0.018330722	0.214781837	DOWN
ENSG00000197756	71.14575971	-1.78185236	0.756000047	-2.35694742	0.018425856	0.214998742	DOWN
ENSG00000005339	168.3985087	-1.41633274	0.601130749	-2.356114277	0.018467236	0.214998742	DOWN
ENSG00000032219	44.07149091	-1.595399921	0.678156296	-2.352554905	0.018644937	0.216376275	DOWN
ENSG00000122545	128.9049476	-1.562842635	0.664661495	-2.3513362	0.018706124	0.216397189	DOWN
ENSG00000169862	114.5928858	-1.879485725	0.801141241	-2.346010451	0.018975575	0.218236239	DOWN
ENSG00000060138	51.54363469	-1.538379305	0.655793788	-2.345827808	0.018984876	0.218236239	DOWN
ENSG00000108175	122.6669724	-1.466106747	0.62549891	-2.343899764	0.019083299	0.21836449	DOWN
ENSG00000111667	54.30785121	-1.170417274	0.499481734	-2.343263415	0.019115882	0.21836449	DOWN
ENSG00000114942	49.35199646	-2.108788416	0.900407391	-2.342038101	0.019178757	0.218398095	DOWN
ENSG00000178252	48.10242343	-1.649200846	0.704797147	-2.33996527	0.019285533	0.218929853	DOWN
ENSG00000203485	74.65119469	-1.071825086	0.458412115	-2.338125564	0.019380735	0.219327329	DOWN
ENSG00000079841	93.91683062	-1.364300913	0.58385507	-2.336711598	0.019454185	0.219476937	DOWN
ENSG00000145495	80.46807576	-1.684832246	0.722026046	-2.333478489	0.019623046	0.220450314	DOWN
ENSG00000125691	79.40144881	-2.035114226	0.87281777	-2.331659935	0.019718588	0.220450314	DOWN
ENSG00000114867	139.0369533	-1.432963621	0.614738865	-2.331011916	0.019752731	0.220450314	DOWN
ENSG00000123066	150.7146544	-1.338539557	0.574369901	-2.330448644	0.019782451	0.220450314	DOWN
ENSG00000176165	41.63496643	-1.800335034	0.774416605	-2.324762953	0.020084639	0.2222383	DOWN
ENSG00000170759	80.68736317	-1.676647976	0.721451343	-2.323993145	0.020125861	0.2222383	DOWN
ENSG00000029725	59.90674012	-1.84292674	0.794672436	-2.319102384	0.020389486	0.223981419	DOWN
ENSG00000007392	54.02988827	-1.702258881	0.734116462	-2.318785872	0.02040665	0.223981419	DOWN
ENSG00000189403	87.1546621	-1.63352727	0.704880955	-2.317451277	0.020479162	0.224010353	DOWN
ENSG00000142156	97.8855287	-1.509116061	0.651470312	-2.316477102	0.020532233	0.224010353	DOWN
ENSG00000160469	42.50295729	-1.202046323	0.519375223	-2.314408291	0.020645337	0.224571959	DOWN
ENSG00000157933	66.86701353	-1.310060296	0.566825731	-2.311222345	0.020820577	0.22532632	DOWN
ENSG00000134884	134.085482	-1.918459093	0.831373751	-2.307577176	0.021022665	0.225365679	DOWN
ENSG00000135829	58.76071982	-1.738489729	0.753591138	-2.306940251	0.021058151	0.225365679	DOWN
ENSG00000118946	55.0742533	-1.695689874	0.735281327	-2.306178344	0.021100669	0.225365679	DOWN
ENSG00000102974	45.26033418	-1.167928468	0.50688594	-2.304124807	0.021215639	0.225365679	DOWN
ENSG00000166326	110.7376278	-1.569849387	0.681603004	-2.303172635	0.021269132	0.225365679	DOWN
ENSG00000135090	128.295398	-1.644954272	0.714407339	-2.302543916	0.021304518	0.225365679	DOWN
ENSG00000075785	63.24736153	-1.517655005	0.659169027	-2.302376086	0.021313972	0.225365679	DOWN
ENSG00000159842	120.870458	-1.151551416	0.500445211	-2.301053923	0.021388583	0.225365679	DOWN
ENSG00000125740	124.2948993	-2.886590763	1.254561313	-2.300876596	0.021398607	0.225365679	DOWN
ENSG00000125844	62.54904309	-1.11543299	0.48535733	-2.298168629	0.021552193	0.226329086	DOWN
ENSG00000105701	40.52843325	-1.682685882	0.732839682	-2.296117314	0.021669175	0.226903656	DOWN
ENSG00000126822	64.99518507	-1.108503107	0.483188068	-2.294144206	0.021782217	0.227279876	DOWN
ENSG00000156976	92.5681751	-1.80319619	0.78628351	-2.293315537	0.021829845	0.227279876	DOWN
ENSG00000082014	50.52413765	-1.114828983	0.487740919	-2.285699107	0.022271868	0.231221326	DOWN
ENSG00000100354	199.7155618	-1.24597168	0.545375826	-2.284611127	0.02233564	0.231224636	DOWN
ENSG00000174437	135.3969754	-1.486450547	0.65133623	-2.282155481	0.022480162	0.232061507	DOWN
ENSG00000213639	57.10023961	-1.885706784	0.827113543	-2.279864476	0.022615728	0.232801444	DOWN
ENSG00000125148	97.52516078	-3.151273271	1.38335862	-2.27798723	0.022727338	0.233291328	DOWN
ENSG00000114631	51.08601679	-1.926288252	0.848426411	-2.270424669	0.023181829	0.235527093	DOWN
ENSG00000100320	82.86807349	-1.177508222	0.518949304	-2.26902361	0.02326689	0.235527093	DOWN
ENSG00000234745	54.64673902	-2.091850706	0.921993955	-2.268833429	0.023278457	0.235527093	DOWN
ENSG00000004478	48.43360359	-1.197039828	0.527906191	-2.267523753	0.02335825	0.235527093	DOWN
ENSG00000072803	45.92078646	-1.131640618	0.499146212	-2.26715257	0.023380907	0.235527093	DOWN
ENSG00000185052	39.17886639	-1.385126222	0.611577905	-2.264840194	0.023522488	0.235527093	DOWN
ENSG00000100243	48.13760037	-1.333035342	0.589158418	-2.262609345	0.023659782	0.235527093	DOWN
ENSG00000010244	51.09705658	-1.363410888	0.602595559	-2.262563784	0.023662593	0.235527093	DOWN
ENSG00000144713	51.45187501	-1.905158742	0.842374856	-2.261651956	0.023718915	0.235527093	DOWN
ENSG00000164190	106.607298	-1.427632291	0.631651861	-2.260156868	0.023811517	0.235527093	DOWN
ENSG00000166441	58.19959718	-1.628133259	0.720843332	-2.258650647	0.023905125	0.235527093	DOWN
ENSG00000162772	55.62752187	-1.542079115	0.682883118	-2.258188955	0.023933882	0.235527093	DOWN
ENSG00000106772	167.1650044	-1.799582053	0.797268587	-2.257184194	0.023996568	0.235527093	DOWN
ENSG00000079819	130.3157207	-1.672706585	0.741625226	-2.255460746	0.024104424	0.235527093	DOWN
ENSG00000101972	69.55257659	-1.500184086	0.665519964	-2.254153394	0.02418652	0.235527093	DOWN
ENSG00000204842	80.439875	-1.205787264	0.535154473	-2.253157407	0.024249226	0.235527093	DOWN
ENSG00000136238	48.71488444	-1.833945928	0.814524793	-2.251553228	0.02435052	0.235527093	DOWN
ENSG00000138398	66.96476064	-1.826306753	0.811222311	-2.251302423	0.024366389	0.235527093	DOWN
ENSG00000146535	73.11827868	-1.648338803	0.732230762	-2.251119304	0.024377982	0.235527093	DOWN
ENSG00000110651	73.69376682	-1.653461799	0.735589081	-2.247806339	0.024588541	0.235527093	DOWN
ENSG00000132471	45.66098799	-1.671100546	0.744047834	-2.245958486	0.024706667	0.235527093	DOWN
ENSG00000015171	56.35179509	-1.484547597	0.661452428	-2.24437546	0.024808254	0.235527093	DOWN
ENSG00000221978	50.99893983	-1.405815216	0.626399832	-2.244277767	0.024814535	0.235527093	DOWN
ENSG00000133226	83.69275154	-1.196948174	0.533763526	-2.242469027	0.024931075	0.235527093	DOWN
ENSG00000106299	39.10433416	-1.460996076	0.651519566	-2.242443901	0.024932697	0.235527093	DOWN
ENSG00000099331	120.1233032	-1.277625039	0.569902581	-2.24183059	0.024972323	0.235527093	DOWN
ENSG00000117020	99.11018965	-1.4844169	0.662526802	-2.24053864	0.025055975	0.235527093	DOWN
ENSG00000086758	385.3743704	-1.494776546	0.66781427	-2.238311776	0.025200731	0.235527093	DOWN
ENSG00000008710	113.5228178	-1.380111895	0.616633534	-2.238139543	0.025211957	0.235527093	DOWN
ENSG00000158417	77.92229984	-1.649623494	0.737058431	-2.238117664	0.025213383	0.235527093	DOWN
ENSG00000173230	179.8433093	-1.952066117	0.872880813	-2.236348981	0.02532892	0.235527093	DOWN
ENSG00000177600	129.701097	-3.211007215	1.435828014	-2.236345289	0.025329162	0.235527093	DOWN
ENSG00000185591	60.91019041	-1.120194073	0.500960462	-2.236092783	0.025345694	0.235527093	DOWN
ENSG00000130338	73.89777815	-1.396825754	0.624714693	-2.235941895	0.025355578	0.235527093	DOWN
ENSG00000166913	55.03988731	-1.75544193	0.785127799	-2.235867757	0.025360435	0.235527093	DOWN
ENSG00000100813	148.0335266	-1.476047018	0.660822219	-2.233652224	0.025505965	0.235527093	DOWN
ENSG00000185963	56.55469761	-1.023502853	0.458375618	-2.232891134	0.025556124	0.235527093	DOWN
ENSG00000179364	67.74926745	-1.138303491	0.509963147	-2.232128924	0.025606443	0.235527093	DOWN
ENSG00000130402	164.0591431	-1.549988402	0.694613876	-2.23143887	0.025652073	0.235527093	DOWN
ENSG00000182871	85.32128523	-1.348765715	0.60448686	-2.231257294	0.025664091	0.235527093	DOWN
ENSG00000135506	60.82489474	-1.662620385	0.746138957	-2.228298588	0.02586061	0.235527093	DOWN
ENSG00000171988	109.245266	-1.623312287	0.728668098	-2.227780099	0.025895183	0.235527093	DOWN
ENSG00000005483	97.00824276	-1.577744453	0.708665462	-2.226360021	0.025990076	0.235527093	DOWN
ENSG00000104722	40.48799094	-1.576183084	0.708003427	-2.226236517	0.025998343	0.235527093	DOWN
ENSG00000091986	79.93866048	-1.441148051	0.647618428	-2.225304268	0.026060819	0.235527093	DOWN
ENSG00000099622	82.33931132	-1.735702953	0.780602472	-2.223542732	0.026179225	0.235527093	DOWN
ENSG00000127184	54.11383848	-1.918469381	0.863011861	-2.222993063	0.026216268	0.235527093	DOWN
ENSG00000072071	77.91250342	-1.476056809	0.664075616	-2.222723998	0.026234417	0.235527093	DOWN
ENSG00000100345	417.5340026	-1.580956909	0.711303563	-2.222619135	0.026241493	0.235527093	DOWN
ENSG00000174282	51.72614173	-1.407586818	0.633616605	-2.221511884	0.026316311	0.235618271	DOWN
ENSG00000105323	63.30170036	-1.167825747	0.525991309	-2.220237724	0.026402635	0.235811768	DOWN
ENSG00000169783	65.71394219	-1.22493499	0.552092303	-2.218714125	0.026506179	0.236157745	DOWN
ENSG00000167548	196.1888763	-1.118626084	0.504924637	-2.215431774	0.026730442	0.237574957	DOWN
ENSG00000065000	114.0429367	-1.494045477	0.674983869	-2.213453602	0.026866389	0.238202239	DOWN
ENSG00000112701	59.58705711	-1.634635228	0.739310927	-2.211025387	0.027034079	0.238727051	DOWN
ENSG00000140948	63.64112268	-1.309837592	0.592498975	-2.210700182	0.027056606	0.238727051	DOWN
ENSG00000110422	51.85633375	-1.344105555	0.608328913	-2.209504638	0.02713956	0.238880573	DOWN
ENSG00000105401	46.49680721	-1.685377712	0.764142385	-2.20558072	0.02741337	0.240102186	DOWN
ENSG00000116539	147.6848451	-1.57412928	0.714090158	-2.204384507	0.027497314	0.240102186	DOWN
ENSG00000125730	112.9816141	-1.433150584	0.650186556	-2.204214424	0.027509268	0.240102186	DOWN
ENSG00000140807	190.1133012	-1.579716146	0.717071666	-2.203010133	0.027594034	0.240102186	DOWN
ENSG00000102908	95.56968533	-1.276768311	0.580452058	-2.199610275	0.027834558	0.240102186	DOWN
ENSG00000134371	44.54092518	-1.156025544	0.526023661	-2.197668339	0.027972749	0.240102186	DOWN
ENSG00000107223	40.06852852	-1.773913273	0.807541014	-2.19668505	0.028042947	0.240102186	DOWN
ENSG00000251322	60.50189761	-1.051869407	0.479053069	-2.195726268	0.028111542	0.240102186	DOWN
ENSG00000138081	48.98150502	-1.456204488	0.663455747	-2.194878099	0.028172343	0.240102186	DOWN
ENSG00000125107	73.93741972	-1.26856132	0.578089017	-2.194404813	0.02820632	0.240102186	DOWN
ENSG00000114416	69.18334215	-1.287800442	0.587110037	-2.193456694	0.028274491	0.240102186	DOWN
ENSG00000009307	133.84677	-1.310256098	0.597659135	-2.192313345	0.028356889	0.240102186	DOWN
ENSG00000079432	75.98496729	-1.027198548	0.468611798	-2.192003174	0.028379277	0.240102186	DOWN
ENSG00000102054	43.85551967	-1.479144636	0.67507507	-2.191081707	0.02844588	0.240102186	DOWN
ENSG00000102531	48.42942004	-1.674779735	0.764682092	-2.190164712	0.028512293	0.240102186	DOWN
ENSG00000130779	90.42307407	-1.124138519	0.513266806	-2.190164075	0.02851234	0.240102186	DOWN
ENSG00000123358	87.50735724	-1.605137668	0.732977328	-2.189887198	0.028532419	0.240102186	DOWN
ENSG00000124067	72.07859047	-1.177019678	0.537592982	-2.189425302	0.028565942	0.240102186	DOWN
ENSG00000107331	86.60048609	-1.47175834	0.672339836	-2.189009576	0.028596144	0.240102186	DOWN
ENSG00000132475	119.5389744	-2.865247899	1.311080149	-2.185410175	0.028858785	0.241750377	DOWN
ENSG00000096746	54.64139206	-1.557835089	0.714576598	-2.180081314	0.029251435	0.243843208	DOWN
ENSG00000168710	96.50100523	-1.225285029	0.562236865	-2.179303966	0.029309095	0.243843208	DOWN
ENSG00000113649	81.13389503	-1.5048796	0.690599351	-2.179092113	0.029324826	0.243843208	DOWN
ENSG00000076201	47.91662946	-1.479938401	0.679369493	-2.17839985	0.029376281	0.243843208	DOWN
ENSG00000100393	108.7771539	-1.504229444	0.691372453	-2.17571504	0.029576575	0.244947816	DOWN
ENSG00000070047	74.89324403	-1.286457503	0.591654803	-2.17433797	0.029679763	0.245007708	DOWN
ENSG00000083896	99.02758336	-1.613973492	0.742457868	-2.173825024	0.029718278	0.245007708	DOWN
ENSG00000092148	86.53974473	-1.375524387	0.633912424	-2.169896558	0.030014683	0.246399162	DOWN
ENSG00000047849	133.0839746	-1.354309136	0.62419956	-2.169673328	0.030031602	0.246399162	DOWN
ENSG00000185551	52.42393503	-1.286764848	0.593341246	-2.168675877	0.0301073	0.246399162	DOWN
ENSG00000176406	101.2984491	-1.715632863	0.791468255	-2.167658466	0.030184682	0.246399162	DOWN
ENSG00000169710	59.17721487	-1.510941886	0.697719778	-2.165542577	0.030346158	0.246399162	DOWN
ENSG00000116132	57.73560012	-1.334519388	0.616702248	-2.163960636	0.030467371	0.246399162	DOWN
ENSG00000164692	65.91430935	-1.27934568	0.591260993	-2.163757959	0.03048293	0.246399162	DOWN
ENSG00000112078	41.9478294	-1.260051588	0.582833265	-2.161941781	0.030622664	0.246399162	DOWN
ENSG00000141027	151.8609663	-1.391646384	0.643711216	-2.16191104	0.030625034	0.246399162	DOWN
ENSG00000134294	51.37565932	-1.629805344	0.754780699	-2.159309779	0.030826142	0.246399162	DOWN
ENSG00000170004	211.4442266	-1.280105541	0.59305627	-2.158489178	0.030889819	0.246399162	DOWN
ENSG00000078674	133.9392749	-1.728768031	0.8012359	-2.157626775	0.030956861	0.246399162	DOWN
ENSG00000148180	132.4209644	-1.152110437	0.534051994	-2.157300131	0.030982287	0.246399162	DOWN
ENSG00000134287	40.90328062	-1.272977894	0.590105095	-2.157205394	0.030989664	0.246399162	DOWN
ENSG00000197958	61.55751811	-1.679330116	0.778713882	-2.156543186	0.031041275	0.246399162	DOWN
ENSG00000184226	114.0247221	-1.535952094	0.712242174	-2.156502591	0.031044442	0.246399162	DOWN
ENSG00000063244	44.51466469	-1.260976877	0.584980853	-2.15558658	0.031115961	0.246399162	DOWN
ENSG00000072163	47.98409901	-1.117442473	0.518456943	-2.155323577	0.031136522	0.246399162	DOWN
ENSG00000140319	44.2185976	-2.030725662	0.942539443	-2.154525922	0.031198951	0.246399162	DOWN
ENSG00000100316	249.1156497	-2.829236065	1.313855521	-2.153384462	0.031288476	0.246399162	DOWN
ENSG00000110092	50.94041946	-1.518592225	0.70545292	-2.152648579	0.031346308	0.246399162	DOWN
ENSG00000134318	54.74335214	-1.478994271	0.687172902	-2.152288407	0.031374646	0.246399162	DOWN
ENSG00000131711	572.9298615	-2.757821409	1.282255715	-2.150757744	0.031495326	0.24676418	DOWN
ENSG00000125386	65.36259442	-1.184654966	0.551124581	-2.149523006	0.031592964	0.24676418	DOWN
ENSG00000167674	45.18009014	-1.587926839	0.738870399	-2.149127696	0.031624279	0.24676418	DOWN
ENSG00000168056	123.1769592	-1.509205372	0.703725534	-2.144593735	0.031985344	0.248517254	DOWN
ENSG00000143947	87.20245184	-1.972593192	0.921930341	-2.139633663	0.032384384	0.24963277	DOWN
ENSG00000196419	45.97096501	-1.593965456	0.745085326	-2.13930593	0.0324109	0.24963277	DOWN
ENSG00000162909	86.1121707	-1.497566756	0.700438318	-2.138042307	0.03251331	0.24963277	DOWN
ENSG00000183354	46.8146683	-1.365903709	0.63916267	-2.137020468	0.032596327	0.24963277	DOWN
ENSG00000140259	43.75051696	-1.317953245	0.616920343	-2.13634266	0.032651494	0.24963277	DOWN
ENSG00000070214	66.60066453	-1.503410294	0.704028099	-2.135440752	0.032725025	0.24963277	DOWN
ENSG00000106263	66.58196591	-1.35625803	0.635728809	-2.13339086	0.032892676	0.24963277	DOWN
ENSG00000078687	83.79029551	-1.189147821	0.557572474	-2.132723323	0.032947429	0.24963277	DOWN
ENSG00000166164	46.75362784	-1.725260533	0.80902027	-2.132530662	0.032963247	0.24963277	DOWN
ENSG00000188895	102.3695929	-1.467443329	0.688903274	-2.130115191	0.033162104	0.24963277	DOWN
ENSG00000072952	70.65654374	-1.127689723	0.529499421	-2.129727964	0.033194079	0.24963277	DOWN
ENSG00000172757	57.73287037	-1.599868666	0.751295035	-2.129481218	0.033214467	0.24963277	DOWN
ENSG00000141258	71.33437701	-1.377981259	0.647145005	-2.129323796	0.03322748	0.24963277	DOWN
ENSG00000142871	60.69787042	-1.785716382	0.838824404	-2.128832178	0.033268148	0.24963277	DOWN
ENSG00000185630	108.9376884	-1.030706579	0.484204196	-2.12866098	0.033282319	0.24963277	DOWN
ENSG00000165494	69.45629537	-1.316903667	0.61875227	-2.128321351	0.033310449	0.24963277	DOWN
ENSG00000146540	46.68620034	-1.326289474	0.623307206	-2.127826312	0.033351487	0.24963277	DOWN
ENSG00000071246	47.33857149	-1.384298069	0.650641472	-2.127589662	0.03337112	0.24963277	DOWN
ENSG00000101421	44.2339601	-1.62931447	0.766518407	-2.125603839	0.03353626	0.24963277	DOWN
ENSG00000153914	90.67081005	-1.557909794	0.733591435	-2.123675005	0.033697329	0.24963277	DOWN
ENSG00000132002	64.73248605	-1.257250809	0.592219879	-2.122945977	0.033758379	0.24963277	DOWN
ENSG00000108557	50.63905426	-1.325726272	0.624825765	-2.121753531	0.033858441	0.24963277	DOWN
ENSG00000044574	45.04340409	-1.454669702	0.685685504	-2.12148236	0.033881231	0.24963277	DOWN
ENSG00000181789	47.11677735	-1.098148668	0.517915883	-2.120322437	0.033978863	0.24963277	DOWN
ENSG00000059915	64.0158414	-1.182776993	0.55809783	-2.119300469	0.034065082	0.24963277	DOWN
ENSG00000136274	40.34209628	-1.396059327	0.658764035	-2.119209994	0.034072724	0.24963277	DOWN
ENSG00000035862	53.44741949	-1.534523873	0.724836022	-2.117063483	0.03425446	0.24963277	DOWN
ENSG00000154380	181.2062298	-1.587076521	0.749719159	-2.11689471	0.034268785	0.24963277	DOWN
ENSG00000127616	182.8184208	-1.269163989	0.599662371	-2.116464282	0.03430534	0.24963277	DOWN
ENSG00000125826	47.54324536	-1.063325652	0.502410811	-2.116446597	0.034306843	0.24963277	DOWN
ENSG00000160789	143.7060072	-1.540839762	0.728441757	-2.115254579	0.034408255	0.24963277	DOWN
ENSG00000047410	114.971188	-1.700346468	0.803868562	-2.115204587	0.034412514	0.24963277	DOWN
ENSG00000166532	41.2863527	-1.630815529	0.771254989	-2.114495923	0.034472933	0.24963277	DOWN
ENSG00000181222	119.1580147	-1.251394845	0.591866509	-2.114319404	0.034487996	0.24963277	DOWN
ENSG00000148400	93.79767801	-1.606644456	0.760049789	-2.113867379	0.034526596	0.24963277	DOWN
ENSG00000101752	58.87587084	-1.465971153	0.694689758	-2.110253011	0.034836569	0.250557203	DOWN
ENSG00000103257	50.23698192	-1.495420195	0.708662229	-2.110201635	0.034840992	0.250557203	DOWN
ENSG00000170345	146.6847092	-2.747590586	1.302247219	-2.109884012	0.034868348	0.250557203	DOWN
ENSG00000114062	75.82597094	-1.170463424	0.554939012	-2.109174879	0.034929489	0.250557203	DOWN
ENSG00000179915	210.817868	-1.420858164	0.674234819	-2.107363967	0.035086042	0.250949539	DOWN
ENSG00000178913	38.6831655	-1.817674903	0.862707685	-2.106941823	0.035122623	0.250949539	DOWN
ENSG00000076108	125.5059574	-1.235644703	0.586858402	-2.105524431	0.035245683	0.250949539	DOWN
ENSG00000166197	52.94093257	-1.1213664	0.532623571	-2.105363829	0.03525965	0.250949539	DOWN
ENSG00000061676	107.3968012	-1.305444358	0.620605861	-2.103499886	0.035422095	0.251308612	DOWN
ENSG00000128989	41.99821059	-1.795835613	0.854492787	-2.101639288	0.035584886	0.251308612	DOWN
ENSG00000104517	121.783875	-1.411353126	0.672218432	-2.099545414	0.035768849	0.251308612	DOWN
ENSG00000154767	40.13134878	-1.322787458	0.630053922	-2.099482936	0.03577435	0.251308612	DOWN
ENSG00000175161	46.67281694	-1.789256134	0.852831576	-2.098018161	0.035903541	0.251308612	DOWN
ENSG00000276043	45.24392843	-1.394989539	0.665086958	-2.097454358	0.035953374	0.251308612	DOWN
ENSG00000197182	42.22660323	-1.284157893	0.612495601	-2.096599371	0.036029055	0.251308612	DOWN
ENSG00000102001	42.07208515	1.024672131	0.488874091	2.095983709	0.036083636	0.251308612	UP
ENSG00000078725	46.36125291	-1.045342876	0.498955515	-2.095062272	0.036165457	0.251308612	DOWN
ENSG00000106443	66.83823627	-1.58884599	0.758380289	-2.095051801	0.036166388	0.251308612	DOWN
ENSG00000101489	65.57192643	-1.348277792	0.643755935	-2.094392795	0.036225004	0.251308612	DOWN
ENSG00000181790	69.59235212	-1.381821994	0.66012939	-2.093259313	0.036326013	0.251308612	DOWN
ENSG00000168488	72.50301865	-1.077844836	0.515134988	-2.09235416	0.036406846	0.251308612	DOWN
ENSG00000123200	142.2255062	-1.651818123	0.789467321	-2.09231982	0.036409916	0.251308612	DOWN
ENSG00000147526	102.5893413	-1.252290352	0.598886056	-2.091032743	0.036525129	0.251308612	DOWN
ENSG00000089737	75.07628535	-1.420172967	0.67920792	-2.090925216	0.036534768	0.251308612	DOWN
ENSG00000137801	169.4670789	-1.85629875	0.888093531	-2.090206364	0.036599266	0.251308612	DOWN
ENSG00000124422	73.60379623	-1.543052691	0.738241836	-2.090172374	0.036602318	0.251308612	DOWN
ENSG00000146830	71.71338439	-1.259143117	0.602523629	-2.089782139	0.036637375	0.251308612	DOWN
ENSG00000103264	38.9843181	-1.274417841	0.610116041	-2.088812217	0.03672463	0.251308612	DOWN
ENSG00000082641	92.16082851	-1.124413933	0.53839955	-2.088437728	0.036758367	0.251308612	DOWN
ENSG00000155506	107.4842273	-1.402328617	0.672159304	-2.086303958	0.036951098	0.252153188	DOWN
ENSG00000198804	5257.897552	-1.418150365	0.680199599	-2.084903265	0.037078082	0.252546788	DOWN
ENSG00000018625	130.1986843	-1.152075704	0.552959349	-2.083472692	0.037208158	0.252959942	DOWN
ENSG00000182095	148.8471743	-1.382389622	0.664425444	-2.080578993	0.037472458	0.25428238	DOWN
ENSG00000143933	133.7836722	-1.496283767	0.71946713	-2.079711088	0.03755204	0.254348765	DOWN
ENSG00000137337	66.36686869	-1.106125699	0.532417873	-2.077551778	0.037750662	0.255219686	DOWN
ENSG00000196199	57.97780562	-1.605039541	0.7734779	-2.075094248	0.037977801	0.255717532	DOWN
ENSG00000150347	79.19299352	-1.239854175	0.597651892	-2.074542375	0.038028968	0.255717532	DOWN
ENSG00000134243	73.82071476	-1.128505283	0.543994494	-2.074479238	0.038034825	0.255717532	DOWN
ENSG00000162613	44.59458986	-1.561124681	0.752991031	-2.073231442	0.038150746	0.256024525	DOWN
ENSG00000228253	216.7806076	-1.79360733	0.867249536	-2.068155999	0.038625356	0.258588519	DOWN
ENSG00000251562	8549.41185	-3.069209164	1.484736095	-2.067174883	0.038717678	0.258588519	DOWN
ENSG00000181555	81.62996806	-1.44821978	0.700784687	-2.066568814	0.038774802	0.258588519	DOWN
ENSG00000203879	52.11450226	-1.971626819	0.954263012	-2.066125162	0.038816663	0.258588519	DOWN
ENSG00000090060	46.43600581	-1.210693884	0.586950626	-2.062684373	0.039142626	0.259625471	DOWN
ENSG00000095787	54.56355628	-1.342600841	0.651399302	-2.061102669	0.039293246	0.259625471	DOWN
ENSG00000071626	43.53752338	-1.146223924	0.556235054	-2.060682649	0.039333326	0.259625471	DOWN
ENSG00000072501	145.4331768	-1.724602056	0.836952474	-2.060573461	0.039343751	0.259625471	DOWN
ENSG00000023228	58.37523551	-1.478494899	0.717720574	-2.059986788	0.039399804	0.259625471	DOWN
ENSG00000138592	49.30498982	-1.056362639	0.513076729	-2.058878486	0.03950588	0.259854564	DOWN
ENSG00000188846	84.89937431	-1.494695427	0.726407616	-2.057653849	0.039623373	0.260114516	DOWN
ENSG00000167986	103.8955336	-1.097346109	0.533474409	-2.056979848	0.039688164	0.260114516	DOWN
ENSG00000197323	40.70763594	-1.079088319	0.52528672	-2.054284409	0.039948173	0.261348549	DOWN
ENSG00000135108	47.2430496	-1.619140171	0.789781491	-2.050111569	0.040353545	0.262798137	DOWN
ENSG00000146112	42.6348586	-1.104008487	0.538620169	-2.049697633	0.040393946	0.262798137	DOWN
ENSG00000112096	59.82947928	-1.105615435	0.539970419	-2.047548156	0.040604294	0.262798137	DOWN
ENSG00000150991	146.8513341	-2.599309494	1.269622247	-2.047309348	0.040627721	0.262798137	DOWN
ENSG00000144224	42.8833394	-1.746223597	0.853166575	-2.046755754	0.040682072	0.262798137	DOWN
ENSG00000134644	89.03699158	-1.011766294	0.494620378	-2.045541064	0.040801545	0.262798137	DOWN
ENSG00000142173	116.4939593	-1.524131795	0.745121192	-2.045481745	0.040807387	0.262798137	DOWN
ENSG00000136156	69.82274152	-1.582980589	0.773935209	-2.045365775	0.040818811	0.262798137	DOWN
ENSG00000137154	107.9260065	-2.749684976	1.345644158	-2.043396807	0.041013173	0.263231385	DOWN
ENSG00000173402	46.3154698	-1.157838631	0.566878863	-2.042479808	0.04110396	0.263231385	DOWN
ENSG00000115464	124.4908846	-1.410194642	0.690623414	-2.041915483	0.041159916	0.263231385	DOWN
ENSG00000133858	51.10238129	-1.435228517	0.703273677	-2.040782365	0.041272464	0.263231385	DOWN
ENSG00000140988	49.04357338	-2.986662592	1.463690251	-2.040501801	0.041300372	0.263231385	DOWN
ENSG00000140400	39.99052756	-1.099176316	0.538894009	-2.039689247	0.041381287	0.263231385	DOWN
ENSG00000168172	81.40087394	-1.49852181	0.734719289	-2.039584143	0.041391763	0.263231385	DOWN
ENSG00000122026	54.86659956	-1.916410475	0.940455094	-2.037747987	0.041575142	0.263936967	DOWN
ENSG00000131473	78.20650856	-1.062406727	0.522058636	-2.035033334	0.041847519	0.264608091	DOWN
ENSG00000110514	136.1425543	-1.217238073	0.598291069	-2.034524892	0.041898701	0.264608091	DOWN
ENSG00000120251	256.8725817	-1.497730193	0.73656851	-2.033388847	0.042013253	0.264608221	DOWN
ENSG00000184787	58.62590465	-1.469322442	0.722947393	-2.032405755	0.042112596	0.264608221	DOWN
ENSG00000116544	65.02495209	-1.433529574	0.705514037	-2.031893766	0.042164412	0.264608221	DOWN
ENSG00000204574	77.93796222	-1.029822634	0.506889984	-2.031649208	0.042189181	0.264608221	DOWN
ENSG00000111530	51.80086904	-1.236306659	0.609468795	-2.028498702	0.042509376	0.265508098	DOWN
ENSG00000090863	100.7132673	-1.330387619	0.656056638	-2.027854826	0.042575067	0.265508098	DOWN
ENSG00000009954	96.59100674	-1.445305598	0.712830074	-2.027559793	0.042605196	0.265508098	DOWN
ENSG00000055332	50.919586	-1.406718762	0.693862237	-2.027374725	0.042624105	0.265508098	DOWN
ENSG00000067715	43.93811444	-1.199713981	0.592979237	-2.023197283	0.043052812	0.26722596	DOWN
ENSG00000108262	63.39215298	-1.169198094	0.577904068	-2.023169864	0.043055638	0.26722596	DOWN
ENSG00000198625	57.02249639	-1.390261159	0.687381427	-2.022546876	0.043119886	0.26722596	DOWN
ENSG00000100403	110.4881823	-1.15184176	0.570831803	-2.017830391	0.043608929	0.269680173	DOWN
ENSG00000092820	50.22191225	-1.280828605	0.634921314	-2.017302894	0.043663914	0.269680173	DOWN
ENSG00000169554	280.036078	-1.255777623	0.622891996	-2.016043923	0.043795383	0.270034477	DOWN
ENSG00000198752	99.60764674	-1.396765939	0.693377849	-2.01443692	0.043963681	0.270333206	DOWN
ENSG00000010810	144.0390433	-1.484693305	0.737125926	-2.014165087	0.043992204	0.270333206	DOWN
ENSG00000231500	71.6019292	-1.776233617	0.882817484	-2.012005481	0.044219359	0.271170923	DOWN
ENSG00000145734	119.7922178	-1.631202231	0.810956137	-2.01145556	0.04427736	0.271170923	DOWN
ENSG00000231074	73.54060982	-1.177835047	0.586141688	-2.00947155	0.044487149	0.271998608	DOWN
ENSG00000101290	71.10646086	-1.209237631	0.602296314	-2.007712157	0.044673888	0.272455377	DOWN
ENSG00000056586	85.89341447	-1.10805649	0.552105029	-2.006966847	0.044753193	0.272455377	DOWN
ENSG00000138834	113.2494288	-1.290103006	0.643030205	-2.00628679	0.044825659	0.272455377	DOWN
ENSG00000112851	56.59077737	-1.269759404	0.632994604	-2.005956126	0.044860929	0.272455377	DOWN
ENSG00000124486	106.9411027	-1.227207495	0.612055217	-2.0050601	0.044956622	0.27258225	DOWN
ENSG00000038219	126.1260362	-1.472377045	0.734821217	-2.003721464	0.045099906	0.272986436	DOWN
ENSG00000095564	41.1596343	-1.166715918	0.58266839	-2.002366934	0.045245282	0.272986436	DOWN
ENSG00000115760	128.4544634	-1.420300028	0.709319614	-2.0023414	0.045248026	0.272986436	DOWN
ENSG00000148672	51.02038539	-1.313908459	0.656928349	-2.000078793	0.045491756	0.27400324	DOWN
ENSG00000143437	44.11914479	-1.058281023	0.531153748	-1.992419383	0.046325062	0.27691976	DOWN
ENSG00000175166	53.01584284	-1.290773803	0.647901001	-1.992239247	0.046344814	0.27691976	DOWN
ENSG00000130294	243.8383722	-1.299130672	0.652298854	-1.991618818	0.046412897	0.27691976	DOWN
ENSG00000166833	160.1753868	-1.141238092	0.573153129	-1.991157395	0.046463586	0.27691976	DOWN
ENSG00000146067	51.11486116	-1.15340383	0.579539232	-1.990208372	0.046567986	0.27691976	DOWN
ENSG00000106682	51.56186999	-1.392362338	0.699617234	-1.9901773	0.046571408	0.27691976	DOWN
ENSG00000100239	54.78961067	-1.234547973	0.62044629	-1.989774124	0.046615823	0.27691976	DOWN
ENSG00000163468	44.37461918	-1.690044229	0.849732556	-1.98891312	0.046710793	0.27691976	DOWN
ENSG00000198586	42.76914925	-1.253429646	0.630629604	-1.987584532	0.046857658	0.27691976	DOWN
ENSG00000133606	40.59643245	-1.144186207	0.57578873	-1.987163256	0.046904308	0.27691976	DOWN
ENSG00000116350	67.48062265	-1.011860362	0.509279328	-1.986847505	0.046939298	0.27691976	DOWN
ENSG00000124795	41.53642008	-1.371747795	0.690491311	-1.986625718	0.046963889	0.27691976	DOWN
ENSG00000154975	43.8183163	-1.282680129	0.646052329	-1.985412126	0.047098638	0.277265649	DOWN
ENSG00000161202	58.38086062	-1.211369268	0.610782732	-1.983306347	0.047333221	0.277620132	DOWN
ENSG00000157106	157.9501059	-1.071476824	0.540411458	-1.9827056	0.047400324	0.277620132	DOWN
ENSG00000112200	41.41974859	-1.273034845	0.64232169	-1.981927226	0.047487386	0.277620132	DOWN
ENSG00000103657	148.7948044	-1.165549805	0.588109355	-1.981858978	0.047495026	0.277620132	DOWN
ENSG00000181827	48.33467309	-1.268964633	0.640419203	-1.981459373	0.047539781	0.277620132	DOWN
ENSG00000107581	156.4416739	-1.555963621	0.785650069	-1.980479201	0.047649708	0.277816858	DOWN
ENSG00000116871	55.71625453	-1.129467375	0.570520721	-1.979713153	0.04773577	0.277874034	DOWN
ENSG00000177885	41.1818719	-1.14416628	0.578859573	-1.976586952	0.048088338	0.279183832	DOWN
ENSG00000125651	57.69022843	-1.406773517	0.711996919	-1.97581405	0.048175842	0.279183832	DOWN
ENSG00000088930	42.71030301	-1.182310414	0.59860754	-1.975101105	0.048256675	0.279183832	DOWN
ENSG00000184009	226.9945522	-2.511463659	1.272707998	-1.973322759	0.048458802	0.279183832	DOWN
ENSG00000211459	756.9339798	-2.608661876	1.322215015	-1.972948308	0.048501452	0.279183832	DOWN
ENSG00000127511	71.42148141	-1.133562552	0.57476653	-1.972213923	0.048585191	0.279183832	DOWN
ENSG00000169925	45.93190173	-1.323228337	0.671120302	-1.971670853	0.048647193	0.279183832	DOWN
ENSG00000166897	43.2975439	-1.241451967	0.629653348	-1.971643559	0.048650311	0.279183832	DOWN
ENSG00000196535	165.4605675	-1.100755914	0.55926012	-1.968236023	0.049040887	0.280419165	DOWN
ENSG00000101337	50.16901561	-1.067419631	0.542764156	-1.966636189	0.049225168	0.280419165	DOWN
ENSG00000160695	38.74766316	-1.01677808	0.51702656	-1.966587713	0.049230761	0.280419165	DOWN
ENSG00000087087	70.01699721	-1.11431833	0.566866272	-1.965751688	0.049327301	0.280419165	DOWN
ENSG00000185624	53.05126945	-1.101457805	0.560789723	-1.964119097	0.049516282	0.280617934	DOWN
ENSG00000111596	41.7574311	-1.190511423	0.607082202	-1.961038258	0.04987456	0.281237688	DOWN
ENSG00000029363	89.77906942	-1.165656661	0.594523179	-1.960658058	0.049918925	0.281237688	DOWN
ENSG00000119801	39.33020621	-1.203314628	0.613771349	-1.960525902	0.049934354	0.281237688	DOWN
